# Supplementary material for: 3,5-Dicarboxyanilinium nitrate dihydrate
Source: Acta Crystallogr Sect E Struct Rep Online. 2010 Feb 20;66(Pt 3):o667. doi: 10.1107/S1600536810005362 (PMC2983508; doi:10.1107/S1600536810005362)
Supplement: Supplementary file 1 [file e-66-0o667-sup1.cif]

##############################################################################
###                                                                        ###
###        Electronic paper (Acta Crystallographica Section E)             ###
###                                                                        ###
##############################################################################
#                                                                            #
# This CIF contains the data in a paper accepted for publication in Acta     #
# Crystallographica Section E. It conforms to the requirements of Notes      #
# for Authors for Section E, and has been peer reviewed under the auspices   #
# of the IUCr Commission on Journals.                                        #
#                                                                            #
# Full details of the Crystallographic Information File format               #
# are given in the paper "The Crystallographic Information File (CIF):       #
# a New Standard Archive File for Crystallography" by S. R. Hall, F. H.      #
# Allen and I. D. Brown [Acta Cryst. (1991), A47, 655-685].                  #
#                                                                            #
# The current version of the core CIF dictionary is obtainable from          #
# ftp://ftp.iucr.org/pub/cif_core.dic. The current version number is 2.4.    #
#                                                                            #
# Software is freely available for graphical display of the structure(s) in  #
# this CIF.  For information consult the CIF home page http://www.iucr.org/  #
# cif/home.html                                                              #
#                                                                            #
# This file may be used for bona fide research purposes within the           #
# scientific community so long as proper attribution is given to the journal # 
# article from which it was obtained.                                        #
#                                                                            #
##############################################################################
                                             
data_I
_audit_creation_method     SHELXL-97
_chemical_name_systematic
;
3,5-Dicarboxyanilinium nitrate dihydrate
;
_chemical_name_common     ?
_chemical_formula_moiety     'C8 H8 N O4 + , N O3 - , 2H2 O'
_chemical_formula_sum     'C8 H12 N2 O9'
_chemical_formula_iupac     'C8 H8 N O4 + , N O3 - , 2H2 O'
_chemical_formula_weight     280.20
_chemical_melting_point     ?
_symmetry_cell_setting     monoclinic
_symmetry_space_group_name_H-M     'P 21/c'
_symmetry_space_group_name_Hall     '-P 2ybc'
loop_
    _symmetry_equiv_pos_as_xyz
    'x, y, z'
    '-x, y+1/2, -z+1/2'
    '-x, -y, -z'
    'x, -y-1/2, z-1/2'
_cell_length_a     8.3436(17)
_cell_length_b     8.6234(17)
_cell_length_c     16.862(3)
_cell_angle_alpha     90.00
_cell_angle_beta     97.31(3)
_cell_angle_gamma     90.00
_cell_volume     1203.4(4)
_cell_formula_units_Z     4
_cell_measurement_reflns_used     1753
_cell_measurement_theta_min     3.0701
_cell_measurement_theta_max     27.500
_cell_measurement_temperature     293(2)
_exptl_crystal_description     prism
_exptl_crystal_colour     colourless
_exptl_crystal_size_max     0.3500
_exptl_crystal_size_mid     0.2500
_exptl_crystal_size_min     0.1000
_exptl_crystal_density_diffrn     1.547
_exptl_crystal_density_meas     ?
_exptl_crystal_density_method     'not measured'
_exptl_crystal_F_000     584
_exptl_absorpt_coefficient_mu     0.143
_exptl_absorpt_correction_type     multi-scan
_exptl_absorpt_process_details     '(CrystalClear; Rigaku, 2005)'
_exptl_absorpt_correction_T_min     0.960
_exptl_absorpt_correction_T_max     0.986
_exptl_special_details
;
;
_diffrn_ambient_temperature     293(2)
_diffrn_radiation_type     MoK\a
_diffrn_radiation_wavelength     0.71073
_diffrn_radiation_source     'fine-focus sealed tube'
_diffrn_radiation_monochromator     graphite
_diffrn_measurement_device_type     'Rigaku SCXmini'
_diffrn_measurement_method     'CCD profile fitting'
_diffrn_detector_area_resol_mean     13.6612
_diffrn_reflns_number     12169
_diffrn_reflns_av_R_equivalents     0.0545
_diffrn_reflns_av_sigmaI/netI     0.0434
_diffrn_reflns_theta_min     3.24
_diffrn_reflns_theta_max     27.48
_diffrn_reflns_theta_full     27.48
_diffrn_measured_fraction_theta_max     0.999
_diffrn_measured_fraction_theta_full     0.999
_diffrn_reflns_limit_h_min     -10
_diffrn_reflns_limit_h_max     10
_diffrn_reflns_limit_k_min     -11
_diffrn_reflns_limit_k_max     11
_diffrn_reflns_limit_l_min     -21
_diffrn_reflns_limit_l_max     21
_diffrn_standards_number     ?
_diffrn_standards_interval_count     ?
_diffrn_standards_interval_time     ?
_diffrn_standards_decay_%     ?
_refine_special_details
;
Refinement of <i>F</i>^2^ against ALL reflections. The weighted <i>R</i>-factor
wR and goodness of fit <i>S</i> are based on <i>F</i>^2^, conventional
<i>R</i>-factors <i>R</i> are based on <i>F</i>, with <i>F</i> set to zero for
negative <i>F</i>^2^. The threshold expression of <i>F</i>^2^ >
\s(<i>F</i>^2^) is used only for calculating <i>R</i>-factors(gt) etc. and is
not relevant to the choice of reflections for refinement. <i>R</i>-factors
based on <i>F</i>^2^ are statistically about twice as large as those based on
<i>F</i>, and <i>R</i>- factors based on ALL data will be even larger.
;
_reflns_number_total     2753
_reflns_number_gt     1905
_reflns_threshold_expression     I>2\s(I)
_refine_ls_structure_factor_coef     Fsqd
_refine_ls_matrix_type     full
_refine_ls_R_factor_all     0.0848
_refine_ls_R_factor_gt     0.0543
_refine_ls_wR_factor_gt     0.1160
_refine_ls_wR_factor_ref     0.1288
_refine_ls_goodness_of_fit_ref     1.067
_refine_ls_restrained_S_all     1.067
_refine_ls_number_reflns     2753
_refine_ls_number_parameters     190
_refine_ls_number_restraints     0
_refine_ls_hydrogen_treatment     .
_refine_ls_weighting_scheme     calc
_refine_ls_weighting_details
         'calc w=1/[\s^2^(Fo^2^)+(0.0423P)^2^+0.7735P] where P=(Fo^2^+2Fc^2^)/3'
_atom_sites_solution_hydrogens     geom
_atom_sites_solution_primary     direct
_atom_sites_solution_secondary     difmap
_refine_ls_shift/su_max     0.000
_refine_ls_shift/su_mean     0.000
_refine_diff_density_max     0.277
_refine_diff_density_min     -0.238
_refine_ls_extinction_method     'SHELXL97 (Sheldrick, 2008)'
_refine_ls_extinction_coef     0.00140(10)
loop_
    _atom_type_symbol
    _atom_type_description
    _atom_type_scat_dispersion_real
    _atom_type_scat_dispersion_imag
    _atom_type_scat_source
    'C' 'C' 0.0033 0.0016
                         'International Tables Vol C Tables 4.2.6.8 and 6.1.1.4'
    'H' 'H' 0.0000 0.0000
                         'International Tables Vol C Tables 4.2.6.8 and 6.1.1.4'
    'N' 'N' 0.0061 0.0033
                         'International Tables Vol C Tables 4.2.6.8 and 6.1.1.4'
    'O' 'O' 0.0106 0.0060
                         'International Tables Vol C Tables 4.2.6.8 and 6.1.1.4'
_computing_data_collection     'CrystalClear (Rigaku 2005)'
_computing_cell_refinement     'CrystalClear (Rigaku 2005)'
_computing_data_reduction     'CrystalClear (Rigaku 2005)'
_computing_structure_solution     'SHELXS97 (Sheldrick, 2008)'
_computing_structure_refinement     'SHELXL97 (Sheldrick, 2008)'
_computing_molecular_graphics     'SHELXTL (Sheldrick, 2008)'
_computing_publication_material     'PRPKAPPA (Ferguson, 1999)'
loop_
    _atom_site_type_symbol
    _atom_site_label
    _atom_site_fract_x
    _atom_site_fract_y
    _atom_site_fract_z
    _atom_site_U_iso_or_equiv
    _atom_site_adp_type
    _atom_site_calc_flag
    _atom_site_refinement_flags
    _atom_site_occupancy
    _atom_site_disorder_assembly
    _atom_site_disorder_group
    O O4 0.4952(2) 0.14675(19) 0.42859(10) 0.0442(5) Uani d . 1 . .
    H H4 0.5275 0.0603 0.4432 0.066 Uiso calc R 1 . .
    N N1 0.3108(2) 0.6452(2) 0.29415(11) 0.0328(5) Uani d . 1 . .
    H H1A 0.3651 0.5813 0.2658 0.049 Uiso calc R 1 . .
    H H1B 0.3632 0.7350 0.3010 0.049 Uiso calc R 1 . .
    H H1C 0.2126 0.6614 0.2682 0.049 Uiso calc R 1 . .
    C C2 0.3575(3) 0.4279(2) 0.38793(13) 0.0280(5) Uani d . 1 . .
    H H2 0.4070 0.3744 0.3498 0.034 Uiso calc R 1 . .
    O O1 0.1136(3) 0.6025(2) 0.62566(11) 0.0545(6) Uani d . 1 . .
    H H1 0.0669 0.6559 0.6558 0.082 Uiso calc R 1 . .
    O O3 0.3885(3) 0.1368(2) 0.54276(11) 0.0513(5) Uani d . 1 . .
    C C4 0.2667(3) 0.4405(2) 0.51780(13) 0.0296(5) Uani d . 1 . .
    H H4A 0.2556 0.3946 0.5667 0.036 Uiso calc R 1 . .
    C C1 0.2969(3) 0.5756(2) 0.37216(13) 0.0264(5) Uani d . 1 . .
    C C5 0.2069(3) 0.5891(3) 0.50071(14) 0.0299(5) Uani d . 1 . .
    C C6 0.2225(3) 0.6570(2) 0.42699(13) 0.0300(5) Uani d . 1 . .
    H H6 0.1830 0.7563 0.4152 0.036 Uiso calc R 1 . .
    O O2 0.0772(3) 0.8101(2) 0.54705(12) 0.0605(6) Uani d . 1 . .
    C C3 0.3432(3) 0.3610(2) 0.46132(13) 0.0275(5) Uani d . 1 . .
    C C7 0.1260(3) 0.6799(3) 0.55994(14) 0.0356(6) Uani d . 1 . .
    O O5 0.2218(2) -0.0029(2) 0.30373(12) 0.0461(5) Uani d . 1 . .
    O O6 0.4607(2) -0.06093(19) 0.27628(11) 0.0441(5) Uani d . 1 . .
    O O7 0.3495(2) 0.15470(19) 0.23390(12) 0.0460(5) Uani d . 1 . .
    N N2 0.3433(2) 0.0312(2) 0.27105(12) 0.0333(5) Uani d . 1 . .
    C C8 0.4106(3) 0.2034(3) 0.47971(13) 0.0304(5) Uani d . 1 . .
    O O9 0.9920(2) 0.7569(2) 0.73715(12) 0.0422(5) Uani d . 1 . .
    O O8 0.8512(3) 0.5594(3) 0.84014(16) 0.0667(7) Uani d . 1 . .
    H H9A 0.916(5) 0.828(5) 0.729(2) 0.091(13) Uiso d . 1 . .
    H H8A 0.904(4) 0.500(5) 0.885(2) 0.089(13) Uiso d . 1 . .
    H H8B 0.781(6) 0.612(5) 0.861(3) 0.111(16) Uiso d . 1 . .
    H H9B 0.949(6) 0.706(6) 0.771(3) 0.14(2) Uiso d . 1 . .
loop_
    _atom_site_aniso_label
    _atom_site_aniso_U_11
    _atom_site_aniso_U_22
    _atom_site_aniso_U_33
    _atom_site_aniso_U_12
    _atom_site_aniso_U_13
    _atom_site_aniso_U_23
    O4 0.0653(12) 0.0295(9) 0.0394(10) 0.0196(9) 0.0133(9) 0.0042(7)
    N1 0.0348(11) 0.0289(10) 0.0359(11) 0.0043(8) 0.0092(9) 0.0069(8)
    C2 0.0321(12) 0.0225(11) 0.0299(12) 0.0021(9) 0.0057(10) -0.0010(9)
    O1 0.0824(15) 0.0496(11) 0.0354(10) 0.0243(10) 0.0225(10) 0.0014(9)
    O3 0.0760(14) 0.0357(10) 0.0470(11) 0.0214(10) 0.0261(10) 0.0177(8)
    C4 0.0365(13) 0.0251(11) 0.0269(12) 0.0028(9) 0.0025(10) 0.0010(9)
    C1 0.0283(11) 0.0236(11) 0.0275(11) -0.0002(9) 0.0038(9) 0.0026(9)
    C5 0.0323(12) 0.0258(11) 0.0313(12) 0.0017(9) 0.0029(10) -0.0025(9)
    C6 0.0345(12) 0.0204(10) 0.0348(12) 0.0054(9) 0.0027(10) 0.0003(9)
    O2 0.0920(16) 0.0371(11) 0.0573(13) 0.0270(11) 0.0282(12) 0.0011(9)
    C3 0.0317(12) 0.0209(10) 0.0293(12) 0.0016(9) 0.0021(9) 0.0008(9)
    C7 0.0421(14) 0.0308(13) 0.0343(13) 0.0059(11) 0.0063(11) -0.0055(10)
    O5 0.0385(10) 0.0427(10) 0.0604(12) -0.0026(8) 0.0199(9) 0.0066(9)
    O6 0.0436(10) 0.0346(9) 0.0562(12) 0.0130(8) 0.0149(9) 0.0030(8)
    O7 0.0483(11) 0.0269(9) 0.0643(12) -0.0019(8) 0.0128(9) 0.0126(8)
    N2 0.0363(11) 0.0263(10) 0.0377(11) -0.0009(9) 0.0063(9) -0.0016(8)
    C8 0.0379(13) 0.0246(11) 0.0290(12) 0.0042(10) 0.0049(10) -0.0001(9)
    O9 0.0356(10) 0.0465(11) 0.0460(11) 0.0073(9) 0.0106(9) -0.0011(9)
    O8 0.0748(16) 0.0582(14) 0.0742(17) 0.0179(12) 0.0371(14) 0.0138(12)
_geom_special_details
;
All esds (except the esd in the dihedral angle between two l.s. planes) are
estimated using the full covariance matrix. The cell esds are taken into
account individually in the estimation of esds in distances, angles and
torsion angles; correlations between esds in cell parameters are only used
when they are defined by crystal symmetry. An approximate (isotropic)
treatment of cell esds is used for estimating esds involving l.s. planes.
;
loop_
    _geom_bond_atom_site_label_1
    _geom_bond_atom_site_label_2
    _geom_bond_site_symmetry_2
    _geom_bond_distance
    _geom_bond_publ_flag
    O4 C8 . 1.279(3) ?
    O4 H4 . 0.8200 ?
    N1 C1 . 1.464(3) ?
    N1 H1A . 0.8900 ?
    N1 H1B . 0.8900 ?
    N1 H1C . 0.8900 ?
    C2 C1 . 1.383(3) ?
    C2 C3 . 1.384(3) ?
    C2 H2 . 0.9300 ?
    O1 C7 . 1.309(3) ?
    O1 H1 . 0.8200 ?
    O3 C8 . 1.243(3) ?
    C4 C5 . 1.392(3) ?
    C4 C3 . 1.393(3) ?
    C4 H4A . 0.9300 ?
    C1 C6 . 1.371(3) ?
    C5 C6 . 1.395(3) ?
    C5 C7 . 1.496(3) ?
    C6 H6 . 0.9300 ?
    O2 C7 . 1.205(3) ?
    C3 C8 . 1.488(3) ?
    O5 N2 . 1.249(2) ?
    O6 N2 . 1.256(2) ?
    O7 N2 . 1.240(2) ?
    O9 H9A . 0.88(4) ?
    O9 H9B . 0.84(5) ?
    O8 H8A . 0.97(4) ?
    O8 H8B . 0.85(5) ?
loop_
    _geom_angle_atom_site_label_1
    _geom_angle_atom_site_label_2
    _geom_angle_atom_site_label_3
    _geom_angle_site_symmetry_1
    _geom_angle_site_symmetry_3
    _geom_angle
    _geom_angle_publ_flag
    C8 O4 H4 . . 109.5 ?
    C1 N1 H1A . . 109.5 ?
    C1 N1 H1B . . 109.5 ?
    H1A N1 H1B . . 109.5 ?
    C1 N1 H1C . . 109.5 ?
    H1A N1 H1C . . 109.5 ?
    H1B N1 H1C . . 109.5 ?
    C1 C2 C3 . . 119.0(2) ?
    C1 C2 H2 . . 120.5 ?
    C3 C2 H2 . . 120.5 ?
    C7 O1 H1 . . 109.5 ?
    C5 C4 C3 . . 119.7(2) ?
    C5 C4 H4A . . 120.2 ?
    C3 C4 H4A . . 120.2 ?
    C6 C1 C2 . . 121.8(2) ?
    C6 C1 N1 . . 119.39(19) ?
    C2 C1 N1 . . 118.78(19) ?
    C4 C5 C6 . . 119.9(2) ?
    C4 C5 C7 . . 121.6(2) ?
    C6 C5 C7 . . 118.5(2) ?
    C1 C6 C5 . . 119.2(2) ?
    C1 C6 H6 . . 120.4 ?
    C5 C6 H6 . . 120.4 ?
    C2 C3 C4 . . 120.3(2) ?
    C2 C3 C8 . . 119.59(19) ?
    C4 C3 C8 . . 120.1(2) ?
    O2 C7 O1 . . 124.5(2) ?
    O2 C7 C5 . . 122.6(2) ?
    O1 C7 C5 . . 112.9(2) ?
    O7 N2 O5 . . 120.9(2) ?
    O7 N2 O6 . . 119.8(2) ?
    O5 N2 O6 . . 119.32(19) ?
    O3 C8 O4 . . 123.7(2) ?
    O3 C8 C3 . . 120.5(2) ?
    O4 C8 C3 . . 115.8(2) ?
    H9A O9 H9B . . 96(4) ?
    H8A O8 H8B . . 103(4) ?
loop_
    _geom_hbond_atom_site_label_D
    _geom_hbond_atom_site_label_H
    _geom_hbond_atom_site_label_A
    _geom_hbond_site_symmetry_A
    _geom_hbond_distance_DH
    _geom_hbond_distance_HA
    _geom_hbond_distance_DA
    _geom_hbond_angle_DHA
    C2 H2 O6 2_655 0.93 2.58 3.324(3) 137.5
    O9 H9A O7 3_666 0.88(4) 2.39(4) 3.048(3) 133(3)
    O9 H9A O5 3_666 0.88(4) 1.94(4) 2.801(3) 168(4)
    O8 H8B O3 2_656 0.85(5) 2.29(5) 3.057(3) 149(4)
    O8 H8A O2 2_646 0.97(4) 2.00(4) 2.882(3) 151(3)
    O4 H4 O3 3_656 0.82 1.84 2.652(2) 169.3
    N1 H1C O9 4_475 0.89 1.98 2.839(3) 162.6
    N1 H1B O6 1_565 0.89 2.00 2.859(3) 160.5
    N1 H1B O5 1_565 0.89 2.55 3.134(3) 123.6
    O9 H9B O8 . 0.84(5) 1.96(5) 2.796(3) 171(5)
    N1 H1A O7 2_655 0.89 2.46 2.933(3) 113.5
    N1 H1A O6 2_655 0.89 2.09 2.963(3) 165.3
    O1 H1 O9 1_455 0.82 1.80 2.611(3) 168.8
data_global
_journal_date_recd_electronic     2010-01-28
_journal_date_accepted     2010-02-09
_journal_name_full     'Acta Crystallographica, Section E'
_journal_year     2010
_journal_volume     66
_journal_issue      3
_journal_page_first     o667
_journal_page_last     o667
_journal_paper_category     QO
_journal_coeditor_code     RZ2414
_publ_contact_author_name     'Wen-Xian Liang'
_publ_contact_author_address
;
Ordered Matter Science Research Center
College of Chemistry and Chemical Engineering
Southeast University
Nanjing 210096
People's Republic of China
;
_publ_contact_author_email     lwx927lh@163.com
_publ_contact_author_fax     '862552090626'
_publ_contact_author_phone     '862552090626'
_publ_section_title
;
3,5-Dicarboxyanilinium nitrate dihydrate
;
loop_
    _publ_author_name
    _publ_author_footnote
    _publ_author_address
    'Liang, Wen-Xian' .
;
Ordered Matter Science Research Center
College of Chemistry and Chemical Engineering
Southeast University
Nanjing 210096
People's Republic of China
;
    'Zhu, Yun-Ti' .
;
Ordered Matter Science Research Center
College of Chemistry and Chemical Engineering
Southeast University
Nanjing 210096
People's Republic of China
;
