# Supplementary material for: 3,5-Dicarboxyanilinium nitrate dihydrate
Source: Acta Crystallogr Sect E Struct Rep Online. 2010 Feb 20;66(Pt 3):o667. doi: 10.1107/S1600536810005362 (PMC2983508; doi:10.1107/S1600536810005362)
Supplement: Supplementary file 2 [file e-66-0o667-Isup2.hkl]

# 
# h,k,l, Fc-squared, Fo-squared, sigma(Fo-squared) and status flag 
# 
data_I
_shelx_title ' LWX in P2(1)/c' 
_shelx_refln_list_code          4 
_shelx_F_calc_maximum      127.53 
_exptl_crystal_F_000       528.00 
_reflns_d_resolution_high  0.7702 
 
loop_ 
 _symmetry_equiv_pos_as_xyz 
 'x, y, z' 
 '-x, y+1/2, -z+1/2' 
 '-x, -y, -z' 
 'x, -y-1/2, z-1/2' 
 
_cell_length_a     8.3436 
_cell_length_b     8.6234 
_cell_length_c    16.8617 
_cell_angle_alpha  90.000 
_cell_angle_beta   97.305 
_cell_angle_gamma  90.000 
 
_shelx_F_squared_multiplier     1.000 
 
loop_ 
 _refln_index_h 
 _refln_index_k 
 _refln_index_l 
 _refln_F_squared_calc 
 _refln_F_squared_meas 
 _refln_F_squared_sigma 
 _refln_observed_status 
   2   0   0     1499.57     1445.43     19.46 o 
   3   0   0      733.31      756.24     18.92 o 
   4   0   0      377.66      271.24     25.97 o 
   5   0   0       18.68       20.20     10.61 o 
   6   0   0      458.84      440.13     27.95 o 
   7   0   0      220.81      206.92     12.41 o 
   8   0   0       89.13       99.14     16.62 o 
   9   0   0      247.47      258.31     20.26 o 
  10   0   0        3.09        3.94      6.99 o 
   1   1   0      163.93      142.47      1.64 o 
   2   1   0    10606.99    10441.71     69.20 o 
   3   1   0      543.12      590.29      8.17 o 
   4   1   0        8.38        8.36      3.55 o 
   5   1   0      388.58      411.41      8.15 o 
   6   1   0      423.87      446.48     13.07 o 
   7   1   0        4.27        7.88      2.79 o 
   8   1   0       34.25       37.95      5.05 o 
   9   1   0       66.64       74.15      7.63 o 
  10   1   0        6.02       11.23      5.84 o 
   0   2   0      521.13      537.01     15.55 o 
   1   2   0     1702.63     1639.31     12.59 o 
   2   2   0     5292.82     5189.15     42.03 o 
   3   2   0      917.09      929.05      9.31 o 
   4   2   0       11.83       15.50      2.93 o 
   5   2   0      118.05      116.54      4.66 o 
   6   2   0        0.14        6.01      2.74 o 
   7   2   0      114.45       82.64      5.73 o 
   8   2   0       13.82       19.95      7.22 o 
   9   2   0        0.12        4.38      3.92 o 
  10   2   0       33.50       49.49     15.06 o 
   1   3   0      243.94      247.78      5.97 o 
   2   3   0      357.98      358.17      9.38 o 
   3   3   0       17.01       26.35      1.63 o 
   4   3   0      223.85      235.71      7.21 o 
   5   3   0      836.19      876.26     18.12 o 
   6   3   0      150.23      157.45      6.97 o 
   7   3   0       50.46       44.22      4.45 o 
   8   3   0        4.56        4.02      3.98 o 
   9   3   0      159.94      157.42     13.85 o 
  10   3   0       25.42       20.92      8.69 o 
   0   4   0     3238.00     3698.91     81.56 o 
   1   4   0     1967.53     2005.42     23.86 o 
   2   4   0      222.47      216.96      5.07 o 
   3   4   0        2.37        1.32      1.32 o 
   4   4   0      771.15      737.66     13.23 o 
   5   4   0      496.82      474.95     18.75 o 
   6   4   0       17.82       19.58      3.89 o 
   7   4   0       80.23       76.01      7.84 o 
   8   4   0        1.21        5.07      8.01 o 
   9   4   0        0.00        3.54      6.50 o 
  10   4   0        0.37        4.77      7.19 o 
   1   5   0      251.23      259.35      5.16 o 
   2   5   0     1375.01     1265.60     16.88 o 
   3   5   0      276.43      248.66      8.64 o 
   4   5   0       80.10       75.46      5.82 o 
   5   5   0       14.94       11.77      3.96 o 
   6   5   0        8.46        4.90      3.86 o 
   7   5   0       27.51       27.81      6.11 o 
   8   5   0       20.35       22.43      6.54 o 
   9   5   0        2.13       -2.33      5.43 o 
   0   6   0      142.70      143.16      8.99 o 
   1   6   0      253.58      247.58      5.95 o 
   2   6   0       79.80       71.26      7.98 o 
   3   6   0       11.85       26.15      4.68 o 
   4   6   0       70.88       80.10      7.91 o 
   5   6   0       12.28       11.45      4.17 o 
   6   6   0        0.85        3.33      4.06 o 
   7   6   0      202.34      230.01     14.13 o 
   8   6   0        2.16        4.31      5.44 o 
   9   6   0       11.22        1.23      5.38 o 
   1   7   0       63.77       68.67      3.51 o 
   2   7   0       83.76       72.45      5.84 o 
   3   7   0       32.78       34.59      4.49 o 
   4   7   0        0.28        0.85      4.41 o 
   5   7   0       89.38       86.91      8.49 o 
   6   7   0        6.84        7.42      4.98 o 
   7   7   0        0.08        1.42      4.72 o 
   8   7   0        6.54       13.62      7.07 o 
   0   8   0       91.74       73.63      6.94 o 
   1   8   0        0.36        4.80      4.53 o 
   2   8   0        0.00        0.37      3.42 o 
   3   8   0       49.76       56.70      6.70 o 
   4   8   0       21.97       27.65      5.95 o 
   5   8   0       87.01       65.86      8.20 o 
   6   8   0       64.51       81.83      9.79 o 
   7   8   0       27.48       28.23      7.98 o 
   1   9   0      144.85      155.64     11.96 o 
   2   9   0        5.86       12.28      4.32 o 
   3   9   0       79.07       72.58      9.93 o 
   4   9   0       37.16       48.42      7.56 o 
   5   9   0       10.70       19.15     13.30 o 
   6   9   0        1.28       -2.58      5.46 o 
   0  10   0      247.00      199.78     18.24 o 
   1  10   0      176.07      174.94     12.00 o 
   2  10   0        1.20       -1.05      5.03 o 
   3  10   0       60.27       72.31     11.51 o 
   4  10   0       16.21        6.73      7.05 o 
   1  11   0        4.82        3.35      6.72 o 
   2  11   0       12.29       18.08      8.36 o 
 -10   1   1        2.24        5.44      5.08 o 
  -9   1   1      122.13      115.56      8.55 o 
  -8   1   1      278.26      290.98     11.82 o 
  -7   1   1        0.07        1.93      2.42 o 
  -6   1   1       17.71       23.22      2.43 o 
  -5   1   1       45.69       42.52      3.76 o 
  -4   1   1      146.08      177.45      4.07 o 
  -3   1   1     1553.45     1486.60     17.15 o 
  -2   1   1     5978.35     5938.16     46.31 o 
  -1   1   1      966.53      929.65     13.61 o 
   1   1   1      132.08       71.40      1.44 o 
   2   1   1     3586.13     3427.44     35.46 o 
   3   1   1      314.51      294.85      4.26 o 
   4   1   1      255.24      277.15      5.29 o 
   5   1   1      417.17      436.98      8.40 o 
   6   1   1       17.64       29.64      3.90 o 
   7   1   1        1.34        3.13      2.69 o 
   8   1   1      199.16      202.71      9.87 o 
   9   1   1        3.93        4.47      4.62 o 
  10   1   1        4.15        9.41      5.80 o 
 -10   2   1      108.02      104.75     20.17 o 
  -9   2   1       55.88       50.49      6.32 o 
  -8   2   1        3.33        2.33      3.40 o 
  -7   2   1      141.12      151.37      7.48 o 
  -6   2   1       96.27      111.77      4.49 o 
  -5   2   1      130.42      125.15      4.16 o 
  -4   2   1      137.23      129.57      4.87 o 
  -3   2   1     3293.34     3327.59     35.35 o 
  -2   2   1      114.75      111.97      3.04 o 
  -1   2   1      329.73      371.22      5.52 o 
   0   2   1      336.95      315.53      3.88 o 
   1   2   1     5934.94     5360.83     55.97 o 
   2   2   1     3322.39     3074.54     38.22 o 
   3   2   1     1574.89     1555.88     28.30 o 
   4   2   1     2063.90     2023.07     57.80 o 
   5   2   1       54.68       78.87      4.13 o 
   6   2   1      137.84      148.79      7.18 o 
   7   2   1        0.33        0.46      2.51 o 
   8   2   1       72.35       73.00      6.26 o 
   9   2   1       54.09       61.66      7.02 o 
  10   2   1        0.98       -4.74      6.69 o 
 -10   3   1       62.23       72.90     13.02 o 
  -9   3   1      236.36      227.20     14.82 o 
  -8   3   1       60.46       50.99      5.77 o 
  -7   3   1       48.52       54.63      5.14 o 
  -6   3   1       23.86       33.86      4.57 o 
  -5   3   1      235.52      226.39      7.29 o 
  -4   3   1        4.84       12.47      1.15 o 
  -3   3   1      321.28      305.97      6.55 o 
  -2   3   1     1189.72     1327.13     16.10 o 
  -1   3   1       10.37       17.46      1.45 o 
   0   3   1       26.93       32.27      1.81 o 
   1   3   1     3890.41     3600.07     26.19 o 
   2   3   1     4055.37     4090.42     47.24 o 
   3   3   1      689.98      599.74      8.69 o 
   4   3   1       39.56       26.35      2.12 o 
   5   3   1      307.65      295.18      9.09 o 
   6   3   1      212.20      198.36      7.71 o 
   7   3   1        2.39        0.74      2.77 o 
   8   3   1       59.77       87.90     10.03 o 
   9   3   1       80.85       72.67      9.56 o 
  10   3   1        0.05        3.62      7.03 o 
 -10   4   1        1.64        6.66      9.48 o 
  -9   4   1       84.21       85.36     10.25 o 
  -8   4   1       41.19       46.27      7.71 o 
  -7   4   1      239.83      231.36     12.23 o 
  -6   4   1       19.99       19.61      3.44 o 
  -5   4   1       13.65       26.11      4.49 o 
  -4   4   1      268.27      263.61      8.90 o 
  -3   4   1      353.04      358.76      5.98 o 
  -2   4   1      235.11      204.12      4.05 o 
  -1   4   1        5.57       26.83      2.67 o 
   0   4   1     2945.30     2917.97     38.63 o 
   1   4   1      133.78      166.40      4.83 o 
   2   4   1     2080.61     2118.05    102.11 o 
   3   4   1      140.24      122.87      4.28 o 
   4   4   1      128.24      117.11      6.36 o 
   5   4   1       19.04       20.38      4.31 o 
   6   4   1       22.65       25.63      4.97 o 
   7   4   1       33.45       43.29      6.37 o 
   8   4   1        7.18       12.87      5.50 o 
   9   4   1        4.32       13.71      6.88 o 
  -9   5   1        0.16        8.24      5.94 o 
  -8   5   1        7.96        7.38      5.20 o 
  -7   5   1       30.72       32.65      6.06 o 
  -6   5   1      175.26      176.21     11.02 o 
  -5   5   1      134.18       99.78      7.25 o 
  -4   5   1       10.54       17.98      4.55 o 
  -3   5   1      413.57      431.28      7.56 o 
  -2   5   1       70.80       62.24      5.48 o 
  -1   5   1      262.61      295.22      6.25 o 
   0   5   1     1702.21     1793.53     28.36 o 
   1   5   1      790.43      794.49     11.93 o 
   2   5   1      465.79      498.79     12.58 o 
   3   5   1       65.31       83.25      3.57 o 
   4   5   1       17.13       25.05      7.65 o 
   5   5   1       36.92       42.58      5.50 o 
   6   5   1        0.00        4.31      6.55 o 
   7   5   1       20.22       18.74      5.75 o 
   8   5   1       49.28       54.67      8.48 o 
   9   5   1        0.77       11.16      6.45 o 
  -9   6   1        0.33        5.39      6.23 o 
  -8   6   1       13.53       10.86      7.80 o 
  -7   6   1        5.02        4.41      4.57 o 
  -6   6   1       25.34       37.07      6.66 o 
  -5   6   1       34.60       34.10      5.20 o 
  -4   6   1       92.78      102.51      7.24 o 
  -3   6   1      184.45      183.44      7.01 o 
  -2   6   1       24.49       39.71      4.29 o 
  -1   6   1        4.76        6.59      1.84 o 
   0   6   1       57.54       67.93      7.29 o 
   1   6   1      336.49      348.71      7.11 o 
   2   6   1       16.49       33.79      5.76 o 
   3   6   1      165.29      150.65      7.63 o 
   4   6   1       19.51       27.34     11.86 o 
   5   6   1      192.75      162.51      9.88 o 
   6   6   1        1.11       -2.38      4.02 o 
   7   6   1        1.78        3.22      5.33 o 
   8   6   1        0.81       -3.59      5.25 o 
  -8   7   1       31.49       38.22     10.53 o 
  -7   7   1        0.11        0.99      4.62 o 
  -6   7   1       49.87       54.07      7.51 o 
  -5   7   1       25.83       25.08      5.58 o 
  -4   7   1       10.85       10.05      5.38 o 
  -3   7   1        0.10       -0.68      3.22 o 
  -2   7   1       27.62       44.10      4.51 o 
  -1   7   1      406.96      398.29     11.01 o 
   0   7   1       91.73       84.43      4.93 o 
   1   7   1        0.03       -2.51      4.60 o 
   2   7   1        2.01        1.82      2.48 o 
   3   7   1       44.45       44.90      5.92 o 
   4   7   1      140.30      136.66     10.37 o 
   5   7   1      155.43      155.29     11.11 o 
   6   7   1       53.08       61.08      8.48 o 
   7   7   1       10.08        8.79      5.72 o 
   8   7   1       12.54       22.80      7.95 o 
  -7   8   1       65.75       90.94     11.38 o 
  -6   8   1       68.71       80.68      9.73 o 
  -5   8   1       10.49       22.80      6.02 o 
  -4   8   1       76.72       83.35     11.47 o 
  -3   8   1       46.58       52.82      5.85 o 
  -2   8   1       35.79       38.87      4.66 o 
  -1   8   1      133.45      124.05      8.13 o 
   0   8   1      263.76      253.79      8.24 o 
   1   8   1       23.00       38.25      4.34 o 
   2   8   1       39.97       34.18      4.15 o 
   3   8   1       67.64       64.05      6.94 o 
   4   8   1       52.38       72.49      8.27 o 
   5   8   1       39.33       56.87      9.20 o 
   6   8   1        4.86       12.58     12.38 o 
   7   8   1       33.90       46.19      9.03 o 
  -6   9   1       24.47       30.92     11.24 o 
  -5   9   1        8.25       -2.52      4.88 o 
  -4   9   1       17.69       19.45      6.21 o 
  -3   9   1      173.19      137.41     29.03 o 
  -2   9   1      266.21      268.74     12.27 o 
  -1   9   1       60.86       58.38      6.67 o 
   0   9   1       71.93       73.44      7.57 o 
   1   9   1       18.32       26.17      9.28 o 
   2   9   1        6.39       15.22      8.71 o 
   3   9   1        6.49        1.58      6.67 o 
   4   9   1        0.18        0.25      5.78 o 
   5   9   1        5.67        7.55      5.66 o 
   6   9   1        4.06        6.83      6.22 o 
  -4  10   1       11.93       10.92      7.33 o 
  -3  10   1       44.88       65.61     10.45 o 
  -2  10   1        1.51        7.30      6.07 o 
  -1  10   1       12.40       10.29      5.35 o 
   0  10   1       21.20       38.16      6.70 o 
   1  10   1        0.21        4.98      7.23 o 
   2  10   1      101.82      110.63     20.26 o 
   3  10   1       17.22       23.10     18.42 o 
   4  10   1        4.63        7.16      5.80 o 
  -2  11   1       31.82       32.26     12.00 o 
  -1  11   1        1.31        4.20      6.71 o 
   0  11   1       13.77       13.24      9.03 o 
   1  11   1       11.17       11.18      7.38 o 
 -10   0   2        1.42       -0.33      5.76 o 
  -9   0   2       81.09       95.33     16.48 o 
  -8   0   2      191.04      166.40     14.62 o 
  -7   0   2      389.25      400.10     16.58 o 
  -6   0   2     2349.37     2274.26     54.99 o 
  -5   0   2      225.93      197.89      9.35 o 
  -4   0   2      241.08      330.95      9.02 o 
  -3   0   2      169.01      199.29      5.28 o 
  -2   0   2     9861.44     8857.16    137.74 o 
  -1   0   2     1117.73      927.87     16.35 o 
   1   0   2      241.58      244.98      6.54 o 
   2   0   2    11246.01    10654.93    179.65 o 
   3   0   2    10193.97     9035.94    251.77 o 
   4   0   2      108.26      140.40     15.85 o 
   5   0   2      106.27      138.65      6.06 o 
   6   0   2      340.00      314.61     17.46 o 
   7   0   2       72.23       59.54      6.61 o 
   8   0   2       31.17       45.22     16.22 o 
   9   0   2      146.07      148.98     15.92 o 
  10   0   2       24.18       15.97      9.39 o 
 -10   1   2       18.21       29.69      8.69 o 
  -9   1   2       15.06       17.15      4.89 o 
  -8   1   2      187.22      188.98      9.54 o 
  -7   1   2       35.83       60.13      5.37 o 
  -6   1   2       70.26       88.39      4.24 o 
  -5   1   2      103.58       99.90      3.76 o 
  -4   1   2      662.36      666.55     10.49 o 
  -3   1   2      214.95      194.70      3.61 o 
  -2   1   2      548.61      569.41      7.46 o 
  -1   1   2      246.53      231.91      6.96 o 
   0   1   2      488.34      492.64      8.26 o 
   1   1   2      483.02      506.20      9.03 o 
   2   1   2    16264.76    15290.97    185.15 o 
   3   1   2      159.92      168.96      4.38 o 
   4   1   2        0.00        0.39      2.38 o 
   5   1   2      224.23      210.41      5.19 o 
   6   1   2      158.19      186.10      6.04 o 
   7   1   2        5.11        1.69      2.45 o 
   8   1   2        0.29        3.01      3.42 o 
   9   1   2       24.01       46.63      8.97 o 
  10   1   2        0.56        6.70      6.77 o 
 -10   2   2       14.81       16.22      8.19 o 
  -9   2   2       13.99       10.53      4.17 o 
  -8   2   2      118.25      116.76      7.62 o 
  -7   2   2       93.00       83.15      9.76 o 
  -6   2   2       42.72       34.29      2.83 o 
  -5   2   2        0.96        1.89      1.40 o 
  -4   2   2      179.13      188.29      7.33 o 
  -3   2   2     1698.39     1785.77     21.25 o 
  -2   2   2      535.99      546.70      6.92 o 
  -1   2   2      573.84      517.93      7.88 o 
   0   2   2     2514.00     2496.93     32.37 o 
   1   2   2     2618.40     2556.88     25.12 o 
   2   2   2      384.70      369.14      6.14 o 
   3   2   2     1310.27     1358.65     19.45 o 
   4   2   2      782.01      712.90     18.63 o 
   5   2   2       78.09       78.80      5.49 o 
   6   2   2      121.47      119.75      6.43 o 
   7   2   2      119.67      125.71      7.58 o 
   8   2   2        0.91        4.39      4.09 o 
   9   2   2        0.83       -2.52      3.77 o 
  10   2   2        7.86       18.76      9.21 o 
 -10   3   2       56.72       58.78     13.13 o 
  -9   3   2      126.41      121.70     11.37 o 
  -8   3   2       57.91       73.45      6.56 o 
  -7   3   2      107.86      119.01      6.71 o 
  -6   3   2      100.37      105.29      6.13 o 
  -5   3   2      293.63      303.65      6.40 o 
  -4   3   2        0.12        7.58      3.38 o 
  -3   3   2      115.01      126.19      3.19 o 
  -2   3   2        1.27        4.61      2.31 o 
  -1   3   2        9.32       21.48      2.15 o 
   0   3   2      289.18      338.51      4.87 o 
   1   3   2      237.13      226.10      8.14 o 
   2   3   2      812.67      866.92     20.43 o 
   3   3   2      110.71      104.90      7.24 o 
   4   3   2      681.48      689.87     15.99 o 
   5   3   2      237.81      257.38     16.87 o 
   6   3   2      167.10      146.14      7.44 o 
   7   3   2      253.49      250.67     10.33 o 
   8   3   2        7.45       14.09      6.99 o 
   9   3   2       18.34       16.52      6.48 o 
  10   3   2        0.22       -2.19      6.57 o 
 -10   4   2        7.13       10.06      7.20 o 
  -9   4   2       88.22      102.90     10.23 o 
  -8   4   2       83.30      101.75      9.14 o 
  -7   4   2      418.74      411.24     13.98 o 
  -6   4   2      113.25      106.86      6.78 o 
  -5   4   2      258.40      245.21      8.12 o 
  -4   4   2       71.07       88.46      4.24 o 
  -3   4   2       47.54       41.68      2.21 o 
  -2   4   2      451.94      439.74      7.57 o 
  -1   4   2      179.96      185.78      4.26 o 
   0   4   2     3011.50     3084.07     36.88 o 
   1   4   2       29.77       17.78      2.17 o 
   2   4   2      102.30      144.11      4.06 o 
   3   4   2      230.87      257.29      8.63 o 
   4   4   2      422.33      432.05     13.97 o 
   5   4   2      358.73      332.32     12.78 o 
   6   4   2       30.72       48.68      6.21 o 
   7   4   2        7.14       19.15      8.36 o 
   8   4   2       67.34       88.01      9.40 o 
   9   4   2       28.51       27.50      7.62 o 
  -9   5   2       63.80       51.49      8.56 o 
  -8   5   2       21.48       30.63     11.56 o 
  -7   5   2      244.85      254.23     16.01 o 
  -6   5   2      163.21      153.82      9.79 o 
  -5   5   2      977.07      991.92     28.02 o 
  -4   5   2      154.12      164.89      5.73 o 
  -3   5   2      639.99      622.80     11.04 o 
  -2   5   2        2.65        9.22      1.92 o 
  -1   5   2       28.31       29.43      2.39 o 
   0   5   2      149.62      148.71      6.31 o 
   1   5   2        0.94        7.68      2.94 o 
   2   5   2      352.86      357.97      8.48 o 
   3   5   2      747.92      720.84     20.27 o 
   4   5   2       21.45       27.88      4.39 o 
   5   5   2        3.45       -1.30      3.39 o 
   6   5   2       10.84       14.32      4.87 o 
   7   5   2        0.13        1.37      4.03 o 
   8   5   2        3.58        1.73      5.60 o 
   9   5   2        0.01       -1.09      5.03 o 
  -9   6   2        0.64       -3.84      5.77 o 
  -8   6   2       77.06       73.34      9.27 o 
  -7   6   2      156.00      168.72     13.10 o 
  -6   6   2       32.50       25.17      5.45 o 
  -5   6   2       37.90       54.16      6.15 o 
  -4   6   2       47.44       56.08      4.10 o 
  -3   6   2        2.54        1.51      1.66 o 
  -2   6   2      496.98      451.77     10.25 o 
  -1   6   2        7.49       12.23      3.05 o 
   0   6   2       29.10       30.71      3.45 o 
   1   6   2      111.94       91.96      4.43 o 
   2   6   2     2570.71     2348.78     48.12 o 
   3   6   2      391.63      391.36     14.29 o 
   4   6   2       32.83       32.26      5.12 o 
   5   6   2        6.77       15.23      4.72 o 
   6   6   2       11.23       16.17      5.26 o 
   7   6   2       38.36       54.50      7.96 o 
   8   6   2        1.09       -1.28      5.57 o 
  -8   7   2       30.55       35.56      8.43 o 
  -7   7   2        0.03        5.27      5.17 o 
  -6   7   2        0.00       -4.73      4.73 o 
  -5   7   2       93.70       81.34      7.88 o 
  -4   7   2      173.57      183.32     10.32 o 
  -3   7   2       29.93       42.75      5.67 o 
  -2   7   2       21.96       17.85      2.92 o 
  -1   7   2      149.34      157.03      6.68 o 
   0   7   2        8.21       15.61      3.56 o 
   1   7   2       60.11       68.49      4.52 o 
   2   7   2        0.91        6.63      2.94 o 
   3   7   2      157.57      136.82      8.53 o 
   4   7   2       42.55       78.00      7.37 o 
   5   7   2      226.33      235.09     13.28 o 
   6   7   2        0.07        1.60      4.35 o 
   7   7   2        0.44        4.14      5.21 o 
   8   7   2       31.06       25.65      8.60 o 
  -7   8   2       18.88       16.17      6.90 o 
  -6   8   2       56.69       80.52      9.56 o 
  -5   8   2       26.74       21.55      5.94 o 
  -4   8   2       11.74       15.22      5.23 o 
  -3   8   2       18.70       21.42      4.35 o 
  -2   8   2       39.91       36.77      4.36 o 
  -1   8   2      341.66      325.66     12.67 o 
   0   8   2      124.20      128.99     10.01 o 
   1   8   2      200.07      180.68      8.01 o 
   2   8   2      379.62      337.20     12.12 o 
   3   8   2       21.48       31.42      7.06 o 
   4   8   2       56.97       65.67      7.76 o 
   5   8   2        0.43       -0.04      4.68 o 
   6   8   2       22.94       30.41      7.59 o 
   7   8   2       13.81       20.38     11.60 o 
  -6   9   2        9.15       13.80      6.86 o 
  -5   9   2       29.52       60.22      8.97 o 
  -4   9   2       93.27      105.95     10.64 o 
  -3   9   2        5.86        9.27      4.84 o 
  -2   9   2       68.13       73.49      6.54 o 
  -1   9   2        0.24        2.13      4.30 o 
   0   9   2       20.81       15.75      4.82 o 
   1   9   2       71.49       75.43      8.03 o 
   2   9   2       26.88       34.82      6.44 o 
   3   9   2        0.09       -4.49      4.49 o 
   4   9   2       25.09       41.19      7.85 o 
   5   9   2       16.91       21.47      7.02 o 
   6   9   2       27.18       31.39      9.50 o 
  -4  10   2        0.79       -1.55      5.99 o 
  -3  10   2       40.52       54.86     11.17 o 
  -2  10   2       47.74       51.02      9.36 o 
  -1  10   2       21.47       18.78      5.86 o 
   0  10   2       60.32       59.78      7.85 o 
   1  10   2        4.23        1.59      5.46 o 
   2  10   2        8.00       16.29      8.41 o 
   3  10   2       17.85       18.36      6.54 o 
   4  10   2       67.89       67.49     10.06 o 
  -1  11   2        4.45        0.66      5.47 o 
   0  11   2       40.42       62.52     13.75 o 
   1  11   2        2.58        2.31      5.98 o 
 -10   1   3       26.13       14.96      6.32 o 
  -9   1   3        0.28       -2.12      3.35 o 
  -8   1   3      318.83      306.90     11.41 o 
  -7   1   3      226.05      221.39      7.45 o 
  -6   1   3      216.00      239.48      7.29 o 
  -5   1   3      600.13      659.00     12.33 o 
  -4   1   3      805.21      860.27     13.00 o 
  -3   1   3     3259.92     3286.34     55.91 o 
  -2   1   3      332.85      321.22     10.61 o 
  -1   1   3     1951.25     2001.74     14.66 o 
   0   1   3     1244.62     1223.96     22.71 o 
   1   1   3     7297.92     7548.14     63.90 o 
   2   1   3     9809.13     9684.03     91.64 o 
   3   1   3      920.85      943.59     14.94 o 
   4   1   3      552.32      575.76     13.02 o 
   5   1   3       58.67       56.62      4.48 o 
   6   1   3      200.11      216.83      6.72 o 
   7   1   3        3.15       14.62      3.14 o 
   8   1   3      131.41      123.61     14.75 o 
   9   1   3      105.25      112.37     10.47 o 
  10   1   3       13.53       17.10      8.38 o 
 -10   2   3       26.75       27.39      8.42 o 
  -9   2   3       25.29       22.92      5.52 o 
  -8   2   3       86.93       77.00      6.59 o 
  -7   2   3        3.64        2.25      2.10 o 
  -6   2   3       52.83       55.81      3.54 o 
  -5   2   3        2.93       12.56      3.30 o 
  -4   2   3      859.95      846.40     13.13 o 
  -3   2   3     2535.09     2644.52     32.21 o 
  -2   2   3        1.58        1.88      0.79 o 
  -1   2   3     1242.29     1036.84     14.59 o 
   0   2   3     1271.87     1207.22     12.34 o 
   1   2   3      435.99      442.23      7.25 o 
   2   2   3     3812.30     3684.73     32.92 o 
   3   2   3     4336.28     3954.02     47.10 o 
   4   2   3     9401.13     9423.49    140.55 o 
   5   2   3      106.44       85.16      4.76 o 
   6   2   3     1071.89     1029.67     23.54 o 
   7   2   3       43.09       48.07      6.39 o 
   8   2   3        0.00        6.75      3.68 o 
   9   2   3       30.64       44.96      9.61 o 
  10   2   3       14.57        7.63      7.30 o 
 -10   3   3        0.05        7.12      5.58 o 
  -9   3   3        3.05        4.86      4.14 o 
  -8   3   3       10.93       22.25      6.07 o 
  -7   3   3       41.67       36.50      4.41 o 
  -6   3   3      122.70      105.57      6.96 o 
  -5   3   3       10.59       23.18      4.13 o 
  -4   3   3       11.67       24.17      3.72 o 
  -3   3   3       26.74       20.89      1.72 o 
  -2   3   3      404.14      426.88      6.82 o 
  -1   3   3      235.08      193.27      4.15 o 
   0   3   3     6494.61     6722.13     79.72 o 
   1   3   3      163.84      201.65      2.90 o 
   2   3   3       33.49       40.64      2.09 o 
   3   3   3       42.90       38.49      5.12 o 
   4   3   3       60.46       63.93      4.76 o 
   5   3   3        2.40        4.36      3.09 o 
   6   3   3      394.32      370.24     11.45 o 
   7   3   3       14.29       21.85      6.75 o 
   8   3   3        1.00        5.46      4.51 o 
   9   3   3        2.96       -0.59      3.98 o 
  10   3   3       12.86       27.27     20.17 o 
 -10   4   3        0.03       -2.79      6.49 o 
  -9   4   3        1.03        4.91      4.92 o 
  -8   4   3      252.93      224.36     13.56 o 
  -7   4   3      646.86      674.14     19.47 o 
  -6   4   3      237.93      233.07      9.05 o 
  -5   4   3        5.35       14.98      3.91 o 
  -4   4   3       67.09       58.75      4.11 o 
  -3   4   3        5.91       21.28      3.49 o 
  -2   4   3       61.79       61.62      4.87 o 
  -1   4   3     1334.26     1284.31     22.97 o 
   0   4   3       11.89       33.05      2.06 o 
   1   4   3       28.39       28.45      3.03 o 
   2   4   3       11.95       15.78      1.99 o 
   3   4   3        7.26       12.12      2.85 o 
   4   4   3       20.07       27.68      3.78 o 
   5   4   3       73.20       64.00      6.02 o 
   6   4   3       47.52       59.68      6.57 o 
   7   4   3       25.78       43.13      6.56 o 
   8   4   3       81.76       90.69      9.70 o 
   9   4   3        0.02       -6.02      6.02 o 
  -9   5   3        6.04       15.16      6.55 o 
  -8   5   3      116.78      107.78     10.07 o 
  -7   5   3        0.36        1.51      3.74 o 
  -6   5   3        3.15       -2.18      3.43 o 
  -5   5   3      199.96      206.20     11.20 o 
  -4   5   3       55.32       64.07      3.43 o 
  -3   5   3       49.95       60.79      3.44 o 
  -2   5   3      780.83      731.60     13.12 o 
  -1   5   3       33.54       43.38      3.37 o 
   0   5   3       25.09       19.21      1.84 o 
   1   5   3       74.60       66.64      4.24 o 
   2   5   3       23.76       36.90      2.80 o 
   3   5   3        1.89       13.55      6.27 o 
   4   5   3        6.27        7.40      3.48 o 
   5   5   3        0.00       -3.78      3.78 o 
   6   5   3       62.95       68.69      7.41 o 
   7   5   3        0.54       -2.33      5.04 o 
   8   5   3        1.81        2.98      4.97 o 
   9   5   3        0.77       10.22      6.93 o 
  -9   6   3        8.60       26.85     14.51 o 
  -8   6   3       34.08       33.44      8.56 o 
  -7   6   3       13.37       21.12      5.82 o 
  -6   6   3      127.12      146.41      9.80 o 
  -5   6   3       17.02       15.73      4.51 o 
  -4   6   3       80.53       83.83      5.35 o 
  -3   6   3      141.50      146.28      5.49 o 
  -2   6   3       29.64       34.21      2.84 o 
  -1   6   3       99.06      101.46      4.79 o 
   0   6   3      252.11      243.53      6.42 o 
   1   6   3        1.89        5.61      5.33 o 
   2   6   3       20.67       40.51      3.65 o 
   3   6   3        3.99        3.79      3.13 o 
   4   6   3       10.99       24.02      4.83 o 
   5   6   3        0.45       -0.36      3.26 o 
   6   6   3        4.16        8.79      4.81 o 
   7   6   3        2.02       36.39     14.88 o 
   8   6   3        4.14       -5.66      5.66 o 
  -8   7   3        1.51        8.95      6.05 o 
  -7   7   3        6.95        7.99      5.25 o 
  -6   7   3      274.79      264.68     14.39 o 
  -5   7   3       53.37       49.36      6.32 o 
  -4   7   3        6.79        4.79      6.18 o 
  -3   7   3      129.90      138.12      7.73 o 
  -2   7   3        5.45        4.13      2.08 o 
  -1   7   3       58.35       68.08      4.71 o 
   0   7   3       17.93       24.61      3.26 o 
   1   7   3      110.72      113.40      5.96 o 
   2   7   3        4.68        6.19      2.66 o 
   3   7   3       33.82       33.15      6.77 o 
   4   7   3       48.08       43.76      6.42 o 
   5   7   3        2.38       -3.69      4.22 o 
   6   7   3       95.04       73.39      8.84 o 
   7   7   3      122.05      114.86     11.57 o 
   8   7   3       14.71       14.77      7.41 o 
  -7   8   3       48.52       56.22      9.21 o 
  -6   8   3       39.33       57.49      8.44 o 
  -5   8   3       17.81       26.43      6.09 o 
  -4   8   3      283.86      273.00     14.10 o 
  -3   8   3      295.92      290.76     11.25 o 
  -2   8   3      175.00      177.32      8.37 o 
  -1   8   3        1.28        5.52      3.65 o 
   0   8   3       33.54       29.63      8.54 o 
   1   8   3      205.37      191.36      8.65 o 
   2   8   3        0.60        3.33      2.96 o 
   3   8   3      477.33      458.70     21.84 o 
   4   8   3      128.50      109.84     12.65 o 
   5   8   3        4.20       14.44     11.48 o 
   6   8   3        0.34       -4.15      5.72 o 
   7   8   3        0.52        2.20      5.68 o 
  -6   9   3        2.21        1.76      5.32 o 
  -5   9   3        4.94        8.43      5.60 o 
  -4   9   3        0.01        0.58      4.49 o 
  -3   9   3       79.67       88.83      9.85 o 
  -2   9   3       86.94       79.07      8.37 o 
  -1   9   3       55.95       64.90     10.02 o 
   0   9   3       14.88       17.41      6.12 o 
   1   9   3       65.24       65.12      6.42 o 
   2   9   3       18.39       16.52      4.98 o 
   3   9   3        1.83       13.11      5.36 o 
   4   9   3       14.94       21.69      6.62 o 
   5   9   3        1.01        7.47      6.10 o 
   6   9   3        6.42        2.72      5.86 o 
  -4  10   3        0.63       -0.56      5.63 o 
  -3  10   3       23.94       42.02      9.35 o 
  -2  10   3       13.89       24.60      7.80 o 
  -1  10   3        3.39        3.93      4.82 o 
   0  10   3       47.65       57.44      8.04 o 
   1  10   3        8.06        5.52      5.78 o 
   2  10   3        6.07        2.72      5.63 o 
   3  10   3       16.92       14.65      6.32 o 
   4  10   3       21.08       33.90     12.17 o 
  -1  11   3        1.90        4.94      8.05 o 
   0  11   3        0.01        3.30      6.23 o 
   1  11   3        2.61       -6.04      7.39 o 
 -10   0   4        0.11       16.30     12.12 o 
  -9   0   4       60.32       31.26     16.69 o 
  -8   0   4        4.50       10.42      4.72 o 
  -7   0   4      107.13       90.14     10.49 o 
  -6   0   4        0.53        1.71      2.70 o 
  -5   0   4     2826.85     2840.25     61.10 o 
  -4   0   4     1266.01     1274.46     26.05 o 
  -3   0   4     5338.32     5057.87    104.62 o 
  -2   0   4       64.88       89.45      3.25 o 
  -1   0   4        1.65        7.74      1.74 o 
   0   0   4    10023.36     9623.65    106.85 o 
   1   0   4     7631.93     7642.48    102.94 o 
   2   0   4      179.14      176.22      6.51 o 
   3   0   4     1356.84     1342.04     52.28 o 
   4   0   4       20.08       28.17      5.79 o 
   5   0   4       93.24       92.64      5.25 o 
   6   0   4      242.84      263.82     11.10 o 
   7   0   4       12.61       11.82      6.89 o 
   8   0   4        1.07        1.19      5.82 o 
   9   0   4       82.01       72.71     12.98 o 
  10   0   4        1.67        0.17      6.34 o 
 -10   1   4        1.68        9.98      6.15 o 
  -9   1   4        5.08        9.39      5.61 o 
  -8   1   4        4.65        1.26      3.50 o 
  -7   1   4       56.07       47.23      4.55 o 
  -6   1   4      258.48      276.74      8.16 o 
  -5   1   4     1925.08     1899.23     29.99 o 
  -4   1   4        5.93        9.92      2.62 o 
  -3   1   4       78.39       69.83      3.18 o 
  -2   1   4       37.39       55.67      2.52 o 
  -1   1   4      211.49      251.68      5.34 o 
   0   1   4     4970.83     4817.00     42.53 o 
   1   1   4     1983.00     1970.38     22.65 o 
   2   1   4     1998.44     2145.67     24.08 o 
   3   1   4      454.60      400.44      8.35 o 
   4   1   4      767.31      744.73     17.60 o 
   5   1   4      509.08      478.47      9.86 o 
   6   1   4       55.33       54.11      4.10 o 
   7   1   4        5.32       11.59      6.45 o 
   8   1   4       37.03       21.69      6.09 o 
   9   1   4        0.65       -1.93      6.64 o 
  10   1   4        8.34       11.44      8.13 o 
 -10   2   4        8.38       15.41      6.30 o 
  -9   2   4        0.38       -0.11      3.21 o 
  -8   2   4      178.73      179.26      9.40 o 
  -7   2   4      146.83      150.44      5.98 o 
  -6   2   4       12.66       20.83      2.86 o 
  -5   2   4       62.15       83.58      4.87 o 
  -4   2   4        2.75        3.01      1.49 o 
  -3   2   4     3725.04     3893.32     53.25 o 
  -2   2   4     3527.93     3572.14     45.09 o 
  -1   2   4      361.26      333.71      5.53 o 
   0   2   4     1306.76     1348.81     19.38 o 
   1   2   4     2737.04     2709.75     28.12 o 
   2   2   4        3.81        2.94      1.22 o 
   3   2   4        0.03        3.16      1.39 o 
   4   2   4      696.25      688.65     14.75 o 
   5   2   4      326.65      321.18     11.80 o 
   6   2   4      141.53      128.31      6.25 o 
   7   2   4       81.14       91.28      6.23 o 
   8   2   4       18.76       25.83      5.00 o 
   9   2   4        0.08        3.56      5.77 o 
  10   2   4       29.08       10.70      7.79 o 
 -10   3   4       11.58       11.90      8.24 o 
  -9   3   4        1.15       -3.92      3.92 o 
  -8   3   4        8.24        8.14      4.41 o 
  -7   3   4       42.76       51.47      4.87 o 
  -6   3   4       34.15       37.33      4.51 o 
  -5   3   4      159.19      173.13      5.42 o 
  -4   3   4     1828.16     1898.27     28.65 o 
  -3   3   4      521.16      458.89      8.01 o 
  -2   3   4      108.21      106.74      4.40 o 
  -1   3   4       12.19       16.22      1.40 o 
   0   3   4      365.02      391.83      7.48 o 
   1   3   4      233.40      217.81      3.63 o 
   2   3   4       91.73       99.92      3.07 o 
   3   3   4        0.77       -2.67      2.67 o 
   4   3   4      556.58      606.36     11.89 o 
   5   3   4        0.06        6.75      3.46 o 
   6   3   4      534.13      498.13     14.04 o 
   7   3   4       48.18       59.78      5.35 o 
   8   3   4       18.45       29.45      6.54 o 
   9   3   4       16.12       21.59      6.89 o 
 -10   4   4       29.39       30.20      8.38 o 
  -9   4   4       70.13       64.58      8.90 o 
  -8   4   4       47.05       56.67      7.27 o 
  -7   4   4      152.81      147.48      8.27 o 
  -6   4   4      174.33      163.27      7.66 o 
  -5   4   4       16.29       32.65      5.87 o 
  -4   4   4      100.92      115.12      4.57 o 
  -3   4   4      318.07      345.41      8.25 o 
  -2   4   4      781.35      838.32     13.69 o 
  -1   4   4     1429.05     1508.39     24.13 o 
   0   4   4      321.16      311.84      5.95 o 
   1   4   4       90.67       89.76      4.15 o 
   2   4   4      211.63      231.35      5.52 o 
   3   4   4      104.77      120.72      5.97 o 
   4   4   4      154.03      163.82      8.12 o 
   5   4   4       18.95       27.60      4.86 o 
   6   4   4       89.08       89.89      7.71 o 
   7   4   4       17.35       18.58      5.41 o 
   8   4   4      248.31      199.13     14.78 o 
   9   4   4       18.25        5.02      5.94 o 
  -9   5   4       67.57       64.60     12.00 o 
  -8   5   4       77.13       66.53      8.15 o 
  -7   5   4        0.23        5.05      4.14 o 
  -6   5   4      503.90      483.65     14.34 o 
  -5   5   4     1247.59     1136.81     22.09 o 
  -4   5   4      218.68      215.01      6.62 o 
  -3   5   4     1177.83     1111.28     19.85 o 
  -2   5   4       28.49       31.17      2.47 o 
  -1   5   4       26.64       31.45      4.40 o 
   0   5   4      176.79      198.03      4.94 o 
   1   5   4      124.35      133.26      7.09 o 
   2   5   4       68.67       70.47      5.21 o 
   3   5   4        0.29        4.28      2.90 o 
   4   5   4      238.07      221.54     11.00 o 
   5   5   4       73.02       85.54      7.22 o 
   6   5   4       17.81        7.52      4.54 o 
   7   5   4        3.05       13.85      5.86 o 
   8   5   4       98.67       88.63     10.10 o 
   9   5   4       12.01        8.00      6.50 o 
  -9   6   4        8.43       14.67      8.32 o 
  -8   6   4        0.42        1.78      4.42 o 
  -7   6   4       66.91       70.88      8.01 o 
  -6   6   4        0.00        0.79      3.48 o 
  -5   6   4      427.58      396.82     16.65 o 
  -4   6   4      733.17      719.26     15.59 o 
  -3   6   4      545.21      559.92     12.84 o 
  -2   6   4        1.86       -0.23      2.29 o 
  -1   6   4       12.19       12.73      2.42 o 
   0   6   4      277.76      267.83     11.27 o 
   1   6   4      377.55      411.85     10.93 o 
   2   6   4      517.54      463.02     12.28 o 
   3   6   4       64.65       65.28      6.32 o 
   4   6   4      716.59      639.83     21.23 o 
   5   6   4       61.68       67.87      7.11 o 
   6   6   4       55.82       39.65      6.87 o 
   7   6   4        1.23        1.62      4.53 o 
   8   6   4        2.57       14.82      7.65 o 
  -8   7   4        0.03       -1.78      5.03 o 
  -7   7   4        5.13        8.47      5.35 o 
  -6   7   4       55.21       68.84      8.10 o 
  -5   7   4       44.91       46.67      6.43 o 
  -4   7   4       39.39       56.42      6.07 o 
  -3   7   4      218.12      231.66      7.99 o 
  -2   7   4       29.81       34.09      3.59 o 
  -1   7   4      163.07      164.44      7.08 o 
   0   7   4      210.99      179.96      6.02 o 
   1   7   4        0.96        2.16      2.65 o 
   2   7   4      493.94      478.59     14.29 o 
   3   7   4        1.53        4.74      3.76 o 
   4   7   4       17.22       31.78      7.46 o 
   5   7   4        5.37        6.74      4.63 o 
   6   7   4       12.81       13.52      5.82 o 
   7   7   4        4.54        3.83      5.32 o 
  -7   8   4       23.24       14.82      7.20 o 
  -6   8   4      310.25      301.51     17.54 o 
  -5   8   4        0.31       -0.36      3.96 o 
  -4   8   4       61.68       80.11      7.98 o 
  -3   8   4       58.78       76.56      6.64 o 
  -2   8   4       78.90       91.21      6.89 o 
  -1   8   4       16.11       12.88      2.89 o 
   0   8   4       10.95       17.03      5.47 o 
   1   8   4        1.14        1.52      4.61 o 
   2   8   4        0.60        0.47      2.75 o 
   3   8   4      427.64      382.88     17.96 o 
   4   8   4        0.96        7.31      4.93 o 
   5   8   4       13.13       23.89      6.80 o 
   6   8   4        1.84        1.83      5.08 o 
   7   8   4        0.70        1.36      6.47 o 
  -6   9   4      311.71      281.20     18.85 o 
  -5   9   4      239.08      263.06     16.38 o 
  -4   9   4       43.93       43.49      7.71 o 
  -3   9   4       25.17       21.86      7.31 o 
  -2   9   4       43.34       49.64      6.69 o 
  -1   9   4        0.02       -4.31      4.31 o 
   0   9   4       25.01       43.37      6.32 o 
   1   9   4      211.79      182.76      9.81 o 
   2   9   4        1.93       -4.74      5.13 o 
   3   9   4        8.82        9.23      5.12 o 
   4   9   4       44.22       59.97      8.74 o 
   5   9   4        0.00        9.23      6.29 o 
  -4  10   4        0.09       -3.79      6.24 o 
  -3  10   4      141.56      178.33     16.04 o 
  -2  10   4       55.76       77.86     10.90 o 
  -1  10   4       38.32       43.18      7.31 o 
   0  10   4       39.01       36.85      7.24 o 
   1  10   4        7.10        9.37      7.33 o 
   2  10   4       51.66       55.69     12.33 o 
   3  10   4       27.74       33.27      8.92 o 
   4  10   4        1.28        3.14      5.63 o 
   0  11   4        3.90       -3.09      6.31 o 
 -10   1   5        0.36        5.84      6.82 o 
  -9   1   5        2.02        2.81      3.69 o 
  -8   1   5        1.49        0.50      2.25 o 
  -7   1   5      237.61      238.19      8.09 o 
  -6   1   5      139.43      133.27      5.22 o 
  -5   1   5      268.51      274.72      7.00 o 
  -4   1   5      124.63      144.11      4.45 o 
  -3   1   5       23.58       32.20      2.07 o 
  -2   1   5      311.35      290.24      3.94 o 
  -1   1   5      869.26      822.82      8.60 o 
   0   1   5     2276.19     2292.60     23.08 o 
   1   1   5      694.55      635.44      9.42 o 
   2   1   5      226.34      254.48      4.59 o 
   3   1   5      100.32      102.66      3.79 o 
   4   1   5      153.61      169.72      4.75 o 
   5   1   5        0.66        0.49      2.42 o 
   6   1   5      184.89      183.01      7.42 o 
   7   1   5        7.64       15.08      9.29 o 
   8   1   5       16.75       18.49      7.75 o 
   9   1   5       57.95       75.28     10.67 o 
  10   1   5       21.92       21.24     12.18 o 
 -10   2   5        1.24        5.71      7.10 o 
  -9   2   5       30.99       30.62      5.41 o 
  -8   2   5       52.68       44.41      4.52 o 
  -7   2   5       34.35       45.66      5.17 o 
  -6   2   5      276.00      247.06      7.29 o 
  -5   2   5      524.28      506.66     10.79 o 
  -4   2   5        2.92        8.18      2.10 o 
  -3   2   5      512.11      530.05     11.95 o 
  -2   2   5      351.55      340.80      5.53 o 
  -1   2   5      557.11      581.51      7.72 o 
   0   2   5     3233.58     3031.28     36.45 o 
   1   2   5      393.96      494.14      8.11 o 
   2   2   5      263.84      272.34      4.82 o 
   3   2   5      112.87      105.14      2.83 o 
   4   2   5       16.52       37.66      4.75 o 
   5   2   5       24.75       47.25      7.35 o 
   6   2   5      106.13      119.77      7.18 o 
   7   2   5      117.06      137.80      7.71 o 
   8   2   5        8.37        7.27      4.16 o 
   9   2   5       23.41       11.13      7.50 o 
 -10   3   5        0.00        9.23     10.72 o 
  -9   3   5       26.31       23.79      5.43 o 
  -8   3   5        0.44        2.68      4.89 o 
  -7   3   5      278.71      259.23      9.32 o 
  -6   3   5      196.35      196.11      8.39 o 
  -5   3   5      131.81      135.12      6.60 o 
  -4   3   5       10.04        6.44      2.39 o 
  -3   3   5        0.65        1.20      1.92 o 
  -2   3   5      237.67      192.87      5.03 o 
  -1   3   5     3832.61     4050.58     55.94 o 
   0   3   5     1530.05     1683.71     21.50 o 
   1   3   5        4.19       16.88      2.28 o 
   2   3   5      186.10      174.31      3.93 o 
   3   3   5      153.00      163.16      3.36 o 
   4   3   5      154.53      162.29     10.01 o 
   5   3   5       43.70       36.51      3.48 o 
   6   3   5      421.75      409.97     13.25 o 
   7   3   5       43.21       52.85      6.85 o 
   8   3   5       62.25       40.26      7.16 o 
   9   3   5       15.02       19.75      9.25 o 
 -10   4   5        5.95       -7.22      7.22 o 
  -9   4   5       24.80       30.74     13.16 o 
  -8   4   5        3.80        7.66      3.99 o 
  -7   4   5       46.66       59.50      5.40 o 
  -6   4   5      612.86      610.04     14.08 o 
  -5   4   5      379.79      415.18     10.16 o 
  -4   4   5      638.73      647.18     12.87 o 
  -3   4   5       75.28       74.45      4.27 o 
  -2   4   5      139.32      146.25      4.18 o 
  -1   4   5      299.85      315.51      7.10 o 
   0   4   5       94.86      110.30      3.35 o 
   1   4   5      133.79      146.92      5.00 o 
   2   4   5      561.15      587.14     12.42 o 
   3   4   5        0.37        5.85      2.84 o 
   4   4   5      328.11      311.18     12.00 o 
   5   4   5      291.26      299.85     12.99 o 
   6   4   5      210.08      208.14     11.29 o 
   7   4   5        5.41        3.33      5.54 o 
   8   4   5      218.22      191.97     13.83 o 
   9   4   5       10.87       11.74      9.16 o 
  -9   5   5        3.91        2.97      5.23 o 
  -8   5   5        0.41       -1.71      4.87 o 
  -7   5   5        2.30       -4.16      4.16 o 
  -6   5   5       34.97       40.76      6.35 o 
  -5   5   5     1073.36     1003.04     20.61 o 
  -4   5   5      218.21      202.52      9.82 o 
  -3   5   5      215.82      202.84      7.42 o 
  -2   5   5       35.44       43.29      5.37 o 
  -1   5   5       13.91       18.12      2.91 o 
   0   5   5      240.91      241.59      5.91 o 
   1   5   5       13.91       11.52      2.22 o 
   2   5   5      367.10      331.59     13.78 o 
   3   5   5        0.95        2.11      3.04 o 
   4   5   5       82.94       86.46      6.96 o 
   5   5   5        1.95        1.20      4.17 o 
   6   5   5        4.20        1.48      4.08 o 
   7   5   5       57.75       64.04      8.33 o 
   8   5   5        0.99        1.58      5.05 o 
  -9   6   5        0.20        1.46      5.87 o 
  -8   6   5        9.21        2.79      6.16 o 
  -7   6   5       16.53       12.96      5.12 o 
  -6   6   5       31.31       48.02      6.23 o 
  -5   6   5        2.90        6.31      2.44 o 
  -4   6   5      268.07      264.85      8.41 o 
  -3   6   5     1099.84     1109.66     26.27 o 
  -2   6   5       26.21       33.72      3.18 o 
  -1   6   5       16.84       24.48      2.71 o 
   0   6   5      187.18      162.13      5.59 o 
   1   6   5        1.91       -0.48      3.23 o 
   2   6   5        0.07        2.77      2.08 o 
   3   6   5       61.70       54.43      5.86 o 
   4   6   5       62.45       79.53     13.67 o 
   5   6   5      300.68      286.47     14.40 o 
   6   6   5       51.67       48.63      7.45 o 
   7   6   5        0.67        7.08      5.36 o 
   8   6   5        7.87        6.69      6.09 o 
  -8   7   5       22.80       18.14      7.00 o 
  -7   7   5       27.37       19.06      6.38 o 
  -6   7   5      206.37      186.03     16.64 o 
  -5   7   5      131.02      134.64      9.29 o 
  -4   7   5        7.50       10.57      3.57 o 
  -3   7   5      224.99      215.36      9.15 o 
  -2   7   5      644.88      650.37     15.37 o 
  -1   7   5     1476.26     1390.42     27.65 o 
   0   7   5      248.82      233.73     12.40 o 
   1   7   5        2.06        5.96      3.29 o 
   2   7   5       20.77       20.93      4.33 o 
   3   7   5      131.73      114.19      8.66 o 
   4   7   5      223.00      229.69     13.71 o 
   5   7   5      145.10      143.84     11.32 o 
   6   7   5       40.19       31.30      7.27 o 
   7   7   5        6.06        8.83      6.56 o 
  -7   8   5        5.27        6.90      5.89 o 
  -6   8   5        7.79       12.40      5.94 o 
  -5   8   5       41.65       42.70      6.95 o 
  -4   8   5      233.28      232.27     12.62 o 
  -3   8   5        3.90        5.90      4.81 o 
  -2   8   5       72.80       74.67      5.04 o 
  -1   8   5      150.14      136.66      8.99 o 
   0   8   5       25.34       27.28      4.31 o 
   1   8   5        7.03       10.32      3.54 o 
   2   8   5       69.37       68.96      7.23 o 
   3   8   5        4.56        8.82      4.67 o 
   4   8   5       16.64       26.84      6.52 o 
   5   8   5        1.44       10.59      5.95 o 
   6   8   5      164.11      172.75     15.16 o 
  -6   9   5       24.88       21.63      8.14 o 
  -5   9   5       47.33       48.63      8.10 o 
  -4   9   5       42.10       52.29      8.04 o 
  -3   9   5       26.56       43.99      6.71 o 
  -2   9   5       15.48       18.17      7.24 o 
  -1   9   5       79.95       73.11      8.94 o 
   0   9   5        8.93        8.34      4.15 o 
   1   9   5       57.78       47.76      5.76 o 
   2   9   5        0.59        7.71      4.90 o 
   3   9   5        0.10        5.32      4.96 o 
   4   9   5       11.89       32.06     13.40 o 
   5   9   5       19.18       16.52      7.27 o 
  -4  10   5       41.91       60.25     19.10 o 
  -3  10   5        9.12       18.24      7.71 o 
  -2  10   5        0.05        7.45      6.44 o 
  -1  10   5       10.08       12.10      5.95 o 
   0  10   5        0.02        6.29      5.66 o 
   1  10   5        6.10       -0.21      5.29 o 
   2  10   5       12.96       12.06      5.93 o 
   3  10   5        0.24        2.52      5.17 o 
 -10   0   6       49.95       61.37     25.49 o 
  -9   0   6       70.43       71.28     11.00 o 
  -8   0   6       12.92        8.60      4.85 o 
  -7   0   6        1.35       -0.10      3.32 o 
  -6   0   6      327.41      331.94     12.54 o 
  -5   0   6       24.26       35.54     11.13 o 
  -4   0   6      124.70      152.43      5.75 o 
  -3   0   6      274.01      284.05     13.25 o 
  -2   0   6     4251.57     4538.18     51.11 o 
  -1   0   6        4.07       11.84      2.71 o 
   0   0   6     2499.33     2362.68     34.22 o 
   1   0   6     1799.80     1747.70     29.95 o 
   2   0   6     1606.73     1614.68     30.90 o 
   3   0   6      747.13      762.14     35.27 o 
   4   0   6      414.25      426.35     17.31 o 
   5   0   6      126.88      109.46     17.23 o 
   6   0   6      374.23      375.68     14.22 o 
   7   0   6      318.99      286.50     13.48 o 
   8   0   6      324.90      296.58     25.32 o 
   9   0   6       63.57       61.01     15.01 o 
 -10   1   6       10.18        7.84      6.60 o 
  -9   1   6        3.78       -0.24      3.57 o 
  -8   1   6       20.79       24.65      5.01 o 
  -7   1   6       30.16       40.45      6.65 o 
  -6   1   6       62.76       54.76      4.02 o 
  -5   1   6        9.59       10.91      3.85 o 
  -4   1   6       70.19      104.96      3.91 o 
  -3   1   6       13.97       17.58      4.41 o 
  -2   1   6     2486.88     2452.66     22.90 o 
  -1   1   6     1853.36     1857.57     16.77 o 
   0   1   6        0.62       -0.50      1.06 o 
   1   1   6      420.97      488.87      9.25 o 
   2   1   6       80.51       88.86      3.31 o 
   3   1   6       52.40       51.51      3.38 o 
   4   1   6      432.90      422.32      8.95 o 
   5   1   6       78.41       81.51      4.57 o 
   6   1   6       77.31       88.16      5.01 o 
   7   1   6      117.65      108.15      7.03 o 
   8   1   6        2.04        2.00      3.69 o 
   9   1   6        2.33        3.28      4.80 o 
 -10   2   6        2.33        4.44      4.59 o 
  -9   2   6        0.85        0.41      3.40 o 
  -8   2   6      411.38      412.38     13.41 o 
  -7   2   6       15.52       15.55      3.12 o 
  -6   2   6       15.86       17.17      2.88 o 
  -5   2   6       22.92       25.03      4.13 o 
  -4   2   6      791.06      846.03     14.24 o 
  -3   2   6      895.03      928.44     21.78 o 
  -2   2   6     1778.91     1952.87     23.31 o 
  -1   2   6      901.65      969.78     16.59 o 
   0   2   6     1941.43     2059.00     24.76 o 
   1   2   6     3210.24     3082.65     48.41 o 
   2   2   6      218.51      232.54      5.76 o 
   3   2   6       21.67       24.20      1.96 o 
   4   2   6      114.07      117.66      4.84 o 
   5   2   6       79.55       74.75      7.20 o 
   6   2   6       16.29       22.06      3.66 o 
   7   2   6       11.00       13.46      3.66 o 
   8   2   6       11.82        7.91      4.83 o 
   9   2   6       19.40       23.20      8.10 o 
 -10   3   6        0.24       -2.97      5.78 o 
  -9   3   6        6.89       15.54      5.63 o 
  -8   3   6        0.71       -3.77      3.77 o 
  -7   3   6        0.29       -2.14      3.10 o 
  -6   3   6        9.50       16.53      3.34 o 
  -5   3   6        0.16        7.77      3.92 o 
  -4   3   6       38.01       51.39      4.42 o 
  -3   3   6        0.03        0.28      1.24 o 
  -2   3   6       71.94       92.16      3.06 o 
  -1   3   6       45.77       54.43      3.03 o 
   0   3   6     2663.74     2652.60     38.37 o 
   1   3   6        0.02        6.37      2.93 o 
   2   3   6      834.76      870.60     12.99 o 
   3   3   6        3.48       -1.22      1.66 o 
   4   3   6       19.73       24.01      3.44 o 
   5   3   6      154.59      154.24      7.88 o 
   6   3   6      203.33      179.18     11.92 o 
   7   3   6        0.01        0.53      4.08 o 
   8   3   6      111.32       99.86      9.69 o 
   9   3   6       23.76       20.70     13.16 o 
  -9   4   6       17.87       28.68      7.87 o 
  -8   4   6        2.48        1.01      3.18 o 
  -7   4   6        2.43        5.64      3.53 o 
  -6   4   6      423.94      398.78     11.01 o 
  -5   4   6       68.65       65.05      4.62 o 
  -4   4   6      123.85      147.22      5.27 o 
  -3   4   6      397.80      362.43     12.47 o 
  -2   4   6      158.50      143.11      4.43 o 
  -1   4   6     1084.02     1025.87     16.42 o 
   0   4   6      104.37      106.65      4.70 o 
   1   4   6      193.29      188.01      5.07 o 
   2   4   6      483.98      430.03     13.46 o 
   3   4   6      167.04      151.63      8.29 o 
   4   4   6       72.71       82.94      9.62 o 
   5   4   6       11.48       17.51      4.69 o 
   6   4   6       21.81       36.61      6.04 o 
   7   4   6       88.32       89.68     15.02 o 
   8   4   6        2.57        6.36      5.95 o 
   9   4   6        0.10        9.34      7.39 o 
  -9   5   6        1.98       -1.69      6.27 o 
  -8   5   6        0.47       -4.03      4.43 o 
  -7   5   6       90.92       79.91      7.23 o 
  -6   5   6       35.25       29.64      4.61 o 
  -5   5   6       74.60       98.03      6.71 o 
  -4   5   6       80.14       87.63      4.67 o 
  -3   5   6      790.92      825.20     17.32 o 
  -2   5   6      348.97      346.35      8.46 o 
  -1   5   6       29.17       35.53      4.12 o 
   0   5   6       78.29       90.14      6.42 o 
   1   5   6        0.01        0.16      1.84 o 
   2   5   6       62.87       71.00      8.02 o 
   3   5   6      199.81      212.64      9.94 o 
   4   5   6        2.36       -4.39      4.39 o 
   5   5   6       29.79       47.27      6.35 o 
   6   5   6      136.11      119.38     10.15 o 
   7   5   6       24.43       14.74      8.07 o 
   8   5   6       75.45       87.65     14.89 o 
  -8   6   6        0.12        1.65      4.77 o 
  -7   6   6        5.64       12.38      5.46 o 
  -6   6   6       52.61       70.15      7.54 o 
  -5   6   6       69.69       63.19      4.65 o 
  -4   6   6        4.97        3.72      2.38 o 
  -3   6   6     1706.60     1701.94     32.96 o 
  -2   6   6      992.05     1008.75     20.69 o 
  -1   6   6       65.91       73.94      4.19 o 
   0   6   6      381.17      358.69     10.60 o 
   1   6   6      304.33      301.89     11.72 o 
   2   6   6        9.61       21.93      3.19 o 
   3   6   6      165.74      161.28      9.23 o 
   4   6   6       84.15       95.06      8.04 o 
   5   6   6        5.81        9.48      4.75 o 
   6   6   6       28.16       26.35      6.90 o 
   7   6   6      101.70      113.67     11.30 o 
   8   6   6        6.33        4.68      6.11 o 
  -8   7   6        7.90       15.59      8.07 o 
  -7   7   6        9.34       11.72      5.67 o 
  -6   7   6       19.60       19.61      5.60 o 
  -5   7   6        6.33        5.84      4.23 o 
  -4   7   6      734.49      731.16     18.29 o 
  -3   7   6       21.68       22.13      3.66 o 
  -2   7   6      242.20      220.44     11.89 o 
  -1   7   6      186.54      176.25      6.81 o 
   0   7   6      106.27       97.07      6.33 o 
   1   7   6        1.18        2.42      2.25 o 
   2   7   6       92.89       80.94      5.67 o 
   3   7   6        0.05       -2.43      3.65 o 
   4   7   6       33.91       40.90      6.72 o 
   5   7   6      136.49      136.47     11.32 o 
   6   7   6        0.25        2.26      4.88 o 
   7   7   6        0.14        5.41      5.83 o 
  -7   8   6       34.53       31.28      9.40 o 
  -6   8   6        0.64       -0.21      6.17 o 
  -5   8   6        0.10        0.62      3.51 o 
  -4   8   6      329.07      364.73     16.35 o 
  -3   8   6       28.63       30.70      4.70 o 
  -2   8   6       49.85       51.18      5.06 o 
  -1   8   6      360.05      346.63     17.16 o 
   0   8   6       21.23       24.51      4.18 o 
   1   8   6      175.41      174.32     16.71 o 
   2   8   6       20.06       24.31      8.80 o 
   3   8   6       48.99       44.80      9.88 o 
   4   8   6       31.84       46.86      7.52 o 
   5   8   6       24.88       24.17      7.01 o 
   6   8   6        7.69       -2.58      6.69 o 
  -6   9   6      111.97       95.70     13.27 o 
  -5   9   6        3.52        8.09      5.97 o 
  -4   9   6        5.33       11.31      7.10 o 
  -3   9   6       71.30       56.09      7.65 o 
  -2   9   6       91.97       69.47      7.77 o 
  -1   9   6        7.61        7.73      4.87 o 
   0   9   6       47.96       39.40      5.69 o 
   1   9   6        0.72       -2.23      3.69 o 
   2   9   6        2.59       51.94     27.67 o 
   3   9   6       82.25       75.64      9.44 o 
   4   9   6       13.24       30.26     13.50 o 
   5   9   6        0.08       -1.39      5.82 o 
  -4  10   6       85.14       75.42     11.91 o 
  -3  10   6        8.42       13.57      9.36 o 
  -2  10   6       10.35        2.96      5.62 o 
  -1  10   6       39.87       48.12      8.19 o 
   0  10   6      176.75      154.08     14.53 o 
   1  10   6       30.07       28.08      8.39 o 
   2  10   6        2.36        6.02      6.14 o 
   3  10   6        0.15        4.39      5.73 o 
 -10   1   7        1.79        3.91      7.68 o 
  -9   1   7        0.14        5.77      3.56 o 
  -8   1   7       13.26       18.44      5.92 o 
  -7   1   7      279.13      265.19      8.70 o 
  -6   1   7        2.61        5.61      2.62 o 
  -5   1   7      192.61      211.80      6.95 o 
  -4   1   7      335.59      354.88      7.20 o 
  -3   1   7     2788.82     2784.80     32.81 o 
  -2   1   7      187.09      162.75      3.64 o 
  -1   1   7     1213.05     1127.12     10.81 o 
   0   1   7     3053.28     3266.22     37.46 o 
   1   1   7      253.41      270.52      5.49 o 
   2   1   7       10.99       11.58      2.46 o 
   3   1   7      359.65      389.16      8.11 o 
   4   1   7      422.65      449.88     10.33 o 
   5   1   7      315.71      331.10      8.96 o 
   6   1   7        4.67        2.88      2.96 o 
   7   1   7        0.08        3.60      3.59 o 
   8   1   7       21.76       32.70      7.47 o 
   9   1   7        1.65       19.06      8.65 o 
 -10   2   7        0.94        2.42      5.65 o 
  -9   2   7        5.84        6.48      4.20 o 
  -8   2   7       14.89       19.05      3.66 o 
  -7   2   7       34.93       47.09      5.82 o 
  -6   2   7      287.88      308.74     10.30 o 
  -5   2   7      141.02      133.32     11.99 o 
  -4   2   7       43.72       43.18      5.45 o 
  -3   2   7        0.03       19.70      3.13 o 
  -2   2   7      985.01      996.20     12.91 o 
  -1   2   7      749.71      823.90     11.03 o 
   0   2   7      146.02      164.94      5.79 o 
   1   2   7      139.61      157.70      6.80 o 
   2   2   7        2.10        7.39      3.62 o 
   3   2   7      841.92      805.16     13.94 o 
   4   2   7      281.14      260.38      6.74 o 
   5   2   7       27.08       29.94      4.81 o 
   6   2   7       91.60       91.20      6.29 o 
   7   2   7        0.03        4.96      3.46 o 
   8   2   7        0.02        1.83      6.56 o 
   9   2   7        0.01        9.64      7.54 o 
 -10   3   7        3.07       15.36     14.67 o 
  -9   3   7      124.63      120.31      9.09 o 
  -8   3   7      103.41      100.96      7.76 o 
  -7   3   7       36.58       30.84      3.55 o 
  -6   3   7       97.73      100.00      7.11 o 
  -5   3   7        6.20        9.97      3.48 o 
  -4   3   7      193.41      187.85      5.59 o 
  -3   3   7      641.77      621.54     12.32 o 
  -2   3   7     3378.56     3629.81     48.62 o 
  -1   3   7      496.98      554.90      9.44 o 
   0   3   7     1132.00     1177.28     19.13 o 
   1   3   7     1498.11     1654.01     26.64 o 
   2   3   7      616.29      572.74     10.17 o 
   3   3   7      245.81      263.14      5.93 o 
   4   3   7      219.12      224.11     10.11 o 
   5   3   7       34.75       37.80      4.05 o 
   6   3   7       36.39       41.72      4.62 o 
   7   3   7        6.25       10.00      4.99 o 
   8   3   7       12.83        8.72      5.48 o 
   9   3   7       32.69       28.29      9.68 o 
  -9   4   7        4.24        2.96      5.46 o 
  -8   4   7       30.21       40.62      5.87 o 
  -7   4   7        0.02        3.03      3.55 o 
  -6   4   7       77.31       81.02      5.34 o 
  -5   4   7       29.44       33.93      3.52 o 
  -4   4   7      238.34      248.11      9.25 o 
  -3   4   7        4.24        5.47      3.74 o 
  -2   4   7      403.64      400.03     10.16 o 
  -1   4   7       47.43       63.37      3.72 o 
   0   4   7       39.69       45.31      3.90 o 
   1   4   7      812.43      811.32     15.48 o 
   2   4   7      366.97      321.63     11.03 o 
   3   4   7       50.27       53.07      6.01 o 
   4   4   7      112.82      102.63      7.50 o 
   5   4   7        6.64       10.90      4.37 o 
   6   4   7       89.75       82.96      8.18 o 
   7   4   7       54.51       57.79      8.20 o 
   8   4   7       88.27      108.55     11.94 o 
  -9   5   7        0.00       23.58     22.54 o 
  -8   5   7        1.00       -2.77      4.28 o 
  -7   5   7      149.17      140.54      9.85 o 
  -6   5   7        9.33       14.23      3.22 o 
  -5   5   7        2.18       -0.66      2.53 o 
  -4   5   7      129.58      104.01      5.80 o 
  -3   5   7      193.44      202.03      8.63 o 
  -2   5   7       22.65       23.25      2.84 o 
  -1   5   7      102.96       99.36      6.10 o 
   0   5   7      163.87      154.75      5.17 o 
   1   5   7        1.36        1.75      1.48 o 
   2   5   7        9.82       32.03      5.09 o 
   3   5   7        9.33        4.58      3.42 o 
   4   5   7      215.56      203.96     12.59 o 
   5   5   7        1.22        4.89      4.17 o 
   6   5   7       14.50       15.80      5.79 o 
   7   5   7        0.34        3.00      7.78 o 
   8   5   7        0.04        4.35      6.53 o 
  -8   6   7        3.36        8.10      6.99 o 
  -7   6   7        2.86        2.07      4.39 o 
  -6   6   7      111.82      103.63      7.06 o 
  -5   6   7      278.36      251.59      9.09 o 
  -4   6   7      143.54      149.92      6.44 o 
  -3   6   7      270.02      262.97      8.50 o 
  -2   6   7        6.97       11.36      3.70 o 
  -1   6   7      229.01      226.47      7.36 o 
   0   6   7      232.69      218.66      8.33 o 
   1   6   7      225.62      206.71      9.58 o 
   2   6   7       48.02       50.57      4.44 o 
   3   6   7       26.81       32.79      5.27 o 
   4   6   7        9.71       13.40      5.59 o 
   5   6   7       19.18       22.73      5.72 o 
   6   6   7        3.30       13.15      6.01 o 
   7   6   7       55.35       77.08     10.28 o 
  -8   7   7       26.67       20.63      8.81 o 
  -7   7   7        0.83        8.92      5.45 o 
  -6   7   7        6.73       11.77      4.98 o 
  -5   7   7      296.83      268.36     13.21 o 
  -4   7   7      183.61      167.49      7.78 o 
  -3   7   7      338.84      332.53     10.71 o 
  -2   7   7     1696.52     1702.50     36.44 o 
  -1   7   7      348.70      338.22     10.23 o 
   0   7   7      173.40      157.43      8.08 o 
   1   7   7      211.40      214.61     10.97 o 
   2   7   7      117.16      124.50      8.94 o 
   3   7   7       60.93       61.25      7.20 o 
   4   7   7        9.83       12.51      5.12 o 
   5   7   7       44.78       39.21      7.71 o 
   6   7   7        1.64       12.21      6.27 o 
   7   7   7        0.02       -2.89      5.64 o 
  -7   8   7       40.77       31.90     10.24 o 
  -6   8   7        1.33        2.04      4.74 o 
  -5   8   7       39.01       43.32      7.08 o 
  -4   8   7      147.92      114.80      8.09 o 
  -3   8   7       15.83       13.51      4.57 o 
  -2   8   7        1.56        2.25      2.83 o 
  -1   8   7       97.85       94.67      7.04 o 
   0   8   7      215.77      217.50     15.15 o 
   1   8   7      498.19      488.57     16.71 o 
   2   8   7        0.00       -1.57      3.83 o 
   3   8   7       59.48       50.22      7.48 o 
   4   8   7       90.24       96.69     14.78 o 
   5   8   7        2.08       -4.53      5.79 o 
   6   8   7        0.05        6.73      6.36 o 
  -5   9   7       32.46       17.74      6.32 o 
  -4   9   7       57.83       55.70      8.10 o 
  -3   9   7        0.00       -0.78      4.41 o 
  -2   9   7       75.52       65.90      7.77 o 
  -1   9   7      126.57      136.66      9.42 o 
   0   9   7        6.52        7.48      4.11 o 
   1   9   7       98.05       82.70      9.36 o 
   2   9   7       37.30       66.23      9.09 o 
   3   9   7       14.27       14.82      6.44 o 
   4   9   7        0.01        8.26      5.99 o 
  -3  10   7       54.64       67.06     10.87 o 
  -2  10   7       14.38       35.74      8.62 o 
  -1  10   7        1.29        3.05      5.16 o 
   0  10   7       54.24       56.64     10.25 o 
   1  10   7       48.42       57.78     10.49 o 
   2  10   7       24.34       22.70      7.19 o 
 -10   0   8        0.79        3.02     10.70 o 
  -9   0   8       49.63       71.59      9.50 o 
  -8   0   8       20.03       20.78      8.82 o 
  -7   0   8      271.83      273.12     41.67 o 
  -6   0   8       10.30       10.44      4.11 o 
  -5   0   8      181.55      171.04     10.65 o 
  -4   0   8      262.27      293.72     10.63 o 
  -3   0   8     2366.27     2338.74     34.61 o 
  -2   0   8      111.20       99.96      6.89 o 
  -1   0   8     4495.72     4360.83     57.64 o 
   0   0   8      120.36      138.61      4.55 o 
   1   0   8     1829.17     1850.12     36.52 o 
   2   0   8      136.50      189.78      7.22 o 
   3   0   8      934.03      965.48     25.08 o 
   4   0   8       31.87       44.42      4.88 o 
   5   0   8        1.90       -3.03      3.34 o 
   6   0   8       62.62       67.17      6.44 o 
   7   0   8       10.49       16.26      7.15 o 
   8   0   8        3.68        4.28      7.37 o 
   9   0   8       23.06        9.13     11.00 o 
 -10   1   8        5.68       17.42     14.19 o 
  -9   1   8       59.39       54.33      6.78 o 
  -8   1   8      129.63      137.27      7.23 o 
  -7   1   8       46.82       46.69      5.13 o 
  -6   1   8        1.05       -0.07      2.45 o 
  -5   1   8       71.08       67.26      6.23 o 
  -4   1   8        4.54        7.05      2.16 o 
  -3   1   8      186.41      175.93      6.61 o 
  -2   1   8      172.85      191.43      6.67 o 
  -1   1   8       50.25       41.56      2.52 o 
   0   1   8      453.08      488.20     12.24 o 
   1   1   8      688.55      687.26     11.31 o 
   2   1   8       87.36      115.44      4.51 o 
   3   1   8        1.63        0.84      1.54 o 
   4   1   8      302.81      317.42     12.78 o 
   5   1   8        6.90        1.73      2.69 o 
   6   1   8       28.93       36.20      4.76 o 
   7   1   8        3.27        1.60      3.18 o 
   8   1   8       30.93       33.96      6.73 o 
   9   1   8        0.01       -4.82      6.58 o 
 -10   2   8        6.87        2.52      5.56 o 
  -9   2   8        3.36       26.38     18.40 o 
  -8   2   8       57.87       58.12      4.98 o 
  -7   2   8        3.46       11.19      5.34 o 
  -6   2   8       19.91       24.48      3.87 o 
  -5   2   8     1074.49     1091.28     22.77 o 
  -4   2   8      846.05      794.17     14.56 o 
  -3   2   8        0.90        0.40      2.22 o 
  -2   2   8      875.71      978.17     17.03 o 
  -1   2   8      317.81      327.41      7.69 o 
   0   2   8      511.38      571.29      9.49 o 
   1   2   8     1212.87     1211.30     18.66 o 
   2   2   8      130.07       99.54      6.06 o 
   3   2   8       17.81       21.08      2.79 o 
   4   2   8       10.55       12.31      4.04 o 
   5   2   8      160.03      162.32      7.31 o 
   6   2   8        0.64        4.30      3.05 o 
   7   2   8       12.54       15.35      4.70 o 
   8   2   8        3.86        5.69      5.20 o 
   9   2   8       15.25       17.95      8.53 o 
 -10   3   8        0.29       -0.17      6.36 o 
  -9   3   8      158.21      156.18     11.86 o 
  -8   3   8       33.09       53.25      6.13 o 
  -7   3   8        1.62        2.14      2.57 o 
  -6   3   8      106.75      108.40      5.59 o 
  -5   3   8       30.99       54.22      3.80 o 
  -4   3   8      540.73      549.20     11.22 o 
  -3   3   8      141.97      159.12      8.06 o 
  -2   3   8       17.92       22.47      2.44 o 
  -1   3   8      391.85      407.92      7.75 o 
   0   3   8      186.92      205.15      5.13 o 
   1   3   8      290.32      310.58      6.79 o 
   2   3   8      818.78      824.80     14.81 o 
   3   3   8       93.80       82.12      4.93 o 
   4   3   8       72.25       66.62      4.57 o 
   5   3   8       25.06       20.04      3.68 o 
   6   3   8        2.40       -1.39      3.70 o 
   7   3   8       11.80       10.57      5.26 o 
   8   3   8        0.99       -0.01      4.37 o 
   9   3   8        0.00        7.79      8.40 o 
  -9   4   8       20.14       26.76      8.83 o 
  -8   4   8        8.15       12.60      4.56 o 
  -7   4   8      115.08      109.00      6.50 o 
  -6   4   8      220.47      224.14      9.20 o 
  -5   4   8       64.00       59.11      4.60 o 
  -4   4   8      244.91      242.46      8.73 o 
  -3   4   8       59.85       62.54      5.42 o 
  -2   4   8      495.16      500.65     11.29 o 
  -1   4   8      106.29      117.02      5.04 o 
   0   4   8       38.65       55.73      3.18 o 
   1   4   8      245.46      265.11      9.26 o 
   2   4   8      359.80      343.72      7.48 o 
   3   4   8      151.56      155.20      5.95 o 
   4   4   8        0.01       -3.70      3.70 o 
   5   4   8       19.61       16.64      5.00 o 
   6   4   8        1.69        4.96      4.62 o 
   7   4   8        2.57        2.95      4.83 o 
   8   4   8       47.04       47.23     10.82 o 
  -9   5   8        0.91        6.18      6.31 o 
  -8   5   8        5.50        2.61      5.26 o 
  -7   5   8        1.30        2.96      3.76 o 
  -6   5   8       36.82       40.81      4.00 o 
  -5   5   8       11.12       18.69      4.08 o 
  -4   5   8       76.60       87.04      5.90 o 
  -3   5   8      390.23      411.46     12.44 o 
  -2   5   8      222.77      218.28      6.90 o 
  -1   5   8      437.66      432.02     11.69 o 
   0   5   8      724.03      741.36     15.33 o 
   1   5   8        7.97        4.23      2.29 o 
   2   5   8     1023.79      994.05     22.45 o 
   3   5   8      836.37      823.05     25.15 o 
   4   5   8       55.26       58.31      6.62 o 
   5   5   8       15.28        2.53      4.40 o 
   6   5   8      159.78      177.00     12.62 o 
   7   5   8       13.35       18.21      6.86 o 
   8   5   8       10.42        3.74      6.02 o 
  -8   6   8       10.91        8.88      6.14 o 
  -7   6   8        0.12       13.09      5.36 o 
  -6   6   8       10.74       15.19      4.48 o 
  -5   6   8       49.10       59.50      4.73 o 
  -4   6   8       72.24       81.97      5.12 o 
  -3   6   8        0.01       -0.71      2.14 o 
  -2   6   8      214.09      222.96      8.52 o 
  -1   6   8       75.63       63.84      5.44 o 
   0   6   8     2231.43     2143.83     42.96 o 
   1   6   8       11.21       26.45      4.63 o 
   2   6   8        0.00       -3.14      3.14 o 
   3   6   8      108.13       88.78     10.22 o 
   4   6   8       66.23       68.02      7.54 o 
   5   6   8        2.05        4.99      4.81 o 
   6   6   8        0.28        1.35      5.23 o 
   7   6   8       10.21        3.87      7.83 o 
  -7   7   8       26.97       31.53     10.38 o 
  -6   7   8       31.17       19.63      5.73 o 
  -5   7   8        0.46       -3.03      4.32 o 
  -4   7   8       28.25       40.93      4.28 o 
  -3   7   8       13.46       17.39      3.32 o 
  -2   7   8      166.70      177.45      7.38 o 
  -1   7   8      489.01      478.84     13.13 o 
   0   7   8       38.85       51.72      5.01 o 
   1   7   8      277.68      259.93     14.61 o 
   2   7   8       12.68       17.78      4.92 o 
   3   7   8       13.49       10.43      4.84 o 
   4   7   8        0.16       -0.04      3.50 o 
   5   7   8       23.36       31.07      7.75 o 
   6   7   8        0.43       -2.60      5.24 o 
  -6   8   8       15.46       19.62      7.84 o 
  -5   8   8        0.07       -0.71      3.86 o 
  -4   8   8       54.72       56.33      7.86 o 
  -3   8   8       62.27       57.27      5.47 o 
  -2   8   8       49.98       38.21      9.23 o 
  -1   8   8      128.33      154.39      8.52 o 
   0   8   8      102.00       92.76      7.07 o 
   1   8   8      393.87      405.83     15.29 o 
   2   8   8      136.98      134.14     10.57 o 
   3   8   8       18.00       34.70      7.04 o 
   4   8   8        0.97       -3.03      5.01 o 
   5   8   8        0.82        0.28      4.43 o 
  -5   9   8        5.17       21.83     10.46 o 
  -4   9   8        4.83       11.80      6.90 o 
  -3   9   8       40.41       57.38      7.95 o 
  -2   9   8       99.80      106.63      9.55 o 
  -1   9   8       17.48       17.41      4.27 o 
   0   9   8        3.12       -1.32      4.04 o 
   1   9   8       16.39       13.23      5.76 o 
   2   9   8      119.75      209.83     52.91 o 
   3   9   8      163.76      142.65     12.56 o 
   4   9   8        4.39       -1.81      5.39 o 
  -3  10   8       33.38       30.67     13.24 o 
  -2  10   8        4.53       11.72      8.02 o 
  -1  10   8       71.69       85.29     10.30 o 
   0  10   8       27.17       37.26     12.83 o 
   1  10   8        0.53        5.57      7.13 o 
   2  10   8        7.27        9.12      7.31 o 
 -10   1   9       10.05        5.23     15.96 o 
  -9   1   9       40.38       39.01      6.46 o 
  -8   1   9       17.42        9.69      3.37 o 
  -7   1   9        0.61        4.19      2.56 o 
  -6   1   9       26.77       34.43      4.21 o 
  -5   1   9       16.87       25.59      4.39 o 
  -4   1   9        8.57        7.30      1.58 o 
  -3   1   9        9.79       13.23      2.36 o 
  -2   1   9      319.56      345.97      6.56 o 
  -1   1   9       27.70       23.42      2.65 o 
   0   1   9     1093.10     1195.34     17.26 o 
   1   1   9      128.54      126.86      4.28 o 
   2   1   9      193.55      218.46      8.51 o 
   3   1   9        0.01        3.78      1.98 o 
   4   1   9       78.63       76.32      4.76 o 
   5   1   9        5.37        1.73      3.01 o 
   6   1   9        9.14       13.80      4.79 o 
   7   1   9        1.99        0.84      3.00 o 
   8   1   9        0.32        2.24      4.89 o 
   9   1   9       21.46       10.43      7.88 o 
 -10   2   9        4.86        5.70      6.65 o 
  -9   2   9      256.40      236.17     17.90 o 
  -8   2   9        5.97        5.19      3.58 o 
  -7   2   9      109.34      128.42      6.91 o 
  -6   2   9       79.99       84.58      9.56 o 
  -5   2   9       62.99       57.09      3.55 o 
  -4   2   9      455.68      438.91     13.77 o 
  -3   2   9        7.86        8.09      3.30 o 
  -2   2   9      121.33      115.47      6.01 o 
  -1   2   9       70.34       78.81      4.04 o 
   0   2   9      648.31      737.39     12.43 o 
   1   2   9       69.27       78.48      3.54 o 
   2   2   9      230.09      228.08     11.30 o 
   3   2   9      346.59      315.25     12.08 o 
   4   2   9       86.02       95.02      7.37 o 
   5   2   9        0.47       -0.72      3.26 o 
   6   2   9       33.78       45.69      6.31 o 
   7   2   9        9.16       20.00     10.81 o 
   8   2   9        0.82        3.76      6.51 o 
   9   2   9       14.16        8.70      7.90 o 
  -9   3   9       19.25       25.62     14.88 o 
  -8   3   9       34.10       39.35      7.15 o 
  -7   3   9      110.24      105.79      5.94 o 
  -6   3   9       75.18       74.60      4.29 o 
  -5   3   9       29.84       38.13      7.45 o 
  -4   3   9      120.76      120.16      5.52 o 
  -3   3   9       24.64       36.09      2.30 o 
  -2   3   9      188.32      199.15      4.97 o 
  -1   3   9       18.39       18.63      1.94 o 
   0   3   9      573.53      547.51     10.87 o 
   1   3   9     1143.66     1214.74     23.95 o 
   2   3   9       64.09       64.62      4.01 o 
   3   3   9      324.24      332.25      8.57 o 
   4   3   9       31.04       43.10      5.17 o 
   5   3   9       92.26       80.31      5.77 o 
   6   3   9        5.23        7.26      4.65 o 
   7   3   9       21.96       32.90      6.90 o 
   8   3   9        3.09        4.76      5.39 o 
  -9   4   9       32.46       34.82     11.14 o 
  -8   4   9        4.97       12.72      5.15 o 
  -7   4   9       18.40       27.52      4.77 o 
  -6   4   9       74.38       81.39      5.22 o 
  -5   4   9      224.31      231.76      7.71 o 
  -4   4   9      480.29      465.04     16.78 o 
  -3   4   9       27.02       37.25      2.94 o 
  -2   4   9      265.95      265.19     11.13 o 
  -1   4   9      105.66      111.82      4.47 o 
   0   4   9        9.18       21.85      3.47 o 
   1   4   9      170.39      149.45      4.87 o 
   2   4   9      373.11      399.88      9.24 o 
   3   4   9      170.35      167.98      7.03 o 
   4   4   9      161.25      171.76      9.98 o 
   5   4   9        3.91       11.34      4.68 o 
   6   4   9        0.01        3.16      4.56 o 
   7   4   9        0.80        3.32      5.18 o 
   8   4   9        0.18       -4.21      5.68 o 
  -9   5   9       14.47        8.83      9.43 o 
  -8   5   9        1.41        1.90      5.50 o 
  -7   5   9        6.44        2.15      5.23 o 
  -6   5   9       30.60       17.06      4.93 o 
  -5   5   9       61.52       60.30      4.43 o 
  -4   5   9       72.00       63.43      5.23 o 
  -3   5   9       29.61       35.57      3.66 o 
  -2   5   9      109.03      125.42     10.89 o 
  -1   5   9        0.92        1.01      2.48 o 
   0   5   9      577.20      606.20     13.70 o 
   1   5   9        1.96        5.25      2.24 o 
   2   5   9      958.13      902.26     21.83 o 
   3   5   9       34.68       30.78      5.19 o 
   4   5   9       31.38       44.74      6.29 o 
   5   5   9        6.50       17.28      5.73 o 
   6   5   9        6.78        4.76      4.91 o 
   7   5   9        0.23        4.71      5.92 o 
  -8   6   9        0.39       -1.93      6.18 o 
  -7   6   9        4.10        0.65      5.89 o 
  -6   6   9       94.00      102.40      7.55 o 
  -5   6   9        0.11        2.71      2.82 o 
  -4   6   9       10.08       19.24      7.56 o 
  -3   6   9      177.14      176.46      7.70 o 
  -2   6   9      134.35      118.14      6.08 o 
  -1   6   9      193.07      206.76     10.03 o 
   0   6   9      990.72      943.44     20.85 o 
   1   6   9       31.98       38.33      4.48 o 
   2   6   9       33.03       38.74      4.41 o 
   3   6   9        3.40       14.45      8.93 o 
   4   6   9       14.07       19.39      6.94 o 
   5   6   9        3.83        5.83      4.92 o 
   6   6   9       32.20       48.14      8.38 o 
   7   6   9        2.07       -6.22      6.22 o 
  -7   7   9      146.66      156.95     15.46 o 
  -6   7   9       10.50       13.08      6.91 o 
  -5   7   9       24.57       27.61      5.23 o 
  -4   7   9       99.59      117.87      8.25 o 
  -3   7   9       66.96       69.57      5.35 o 
  -2   7   9      339.90      331.47     10.96 o 
  -1   7   9      214.18      217.83      8.56 o 
   0   7   9        6.09        2.91      2.93 o 
   1   7   9      107.65      107.99      7.74 o 
   2   7   9       87.71      144.61     35.52 o 
   3   7   9        3.24       12.83      5.23 o 
   4   7   9       31.46       24.27      6.33 o 
   5   7   9        3.05       -0.17      5.94 o 
   6   7   9        9.39        2.26      5.39 o 
  -6   8   9       15.79       22.86      9.86 o 
  -5   8   9       54.84       66.23      9.52 o 
  -4   8   9        0.46       -3.66      3.66 o 
  -3   8   9        0.31       -1.12      3.29 o 
  -2   8   9       44.70       55.77      6.13 o 
  -1   8   9        0.26        2.63      3.02 o 
   0   8   9       67.14       61.77      6.23 o 
   1   8   9      156.49      156.58      9.13 o 
   2   8   9       37.98       61.53      7.84 o 
   3   8   9        2.07        4.65      4.98 o 
   4   8   9      146.41      157.94     13.26 o 
   5   8   9       16.21       26.11     11.12 o 
  -5   9   9       13.87       22.75     10.31 o 
  -4   9   9        3.75        4.66     10.78 o 
  -3   9   9        1.60        5.34      4.78 o 
  -2   9   9       36.41       36.49      7.16 o 
  -1   9   9       18.79       18.77      5.27 o 
   0   9   9        6.25        5.32      4.08 o 
   1   9   9       94.86      110.39     12.17 o 
   2   9   9        6.84       14.88      6.54 o 
   3   9   9      136.95      121.62     12.80 o 
   4   9   9        2.20        6.45      6.53 o 
  -2  10   9        2.98       -0.20      6.50 o 
  -1  10   9       62.32       73.67     11.55 o 
   0  10   9       35.00       51.84     14.98 o 
   1  10   9        2.97        1.95      6.05 o 
 -10   0  10        3.53        2.33     11.91 o 
  -9   0  10        3.87        8.75      7.77 o 
  -8   0  10      167.96      182.37     17.56 o 
  -7   0  10      576.88      549.42     31.36 o 
  -6   0  10        6.11       15.68      3.91 o 
  -5   0  10      231.65      224.91     21.31 o 
  -4   0  10      590.69      560.46     24.77 o 
  -3   0  10      478.98      468.84     20.10 o 
  -2   0  10       46.43       41.02      6.73 o 
  -1   0  10      417.47      368.92     16.39 o 
   0   0  10      674.10      626.26     14.69 o 
   1   0  10       37.84       26.74      7.24 o 
   2   0  10     2958.20     3138.82     71.52 o 
   3   0  10       33.90       47.01      5.13 o 
   4   0  10      405.85      409.65     17.08 o 
   5   0  10       21.58       27.77      5.70 o 
   6   0  10      136.84      155.10     32.35 o 
   7   0  10       33.29       55.92     16.52 o 
   8   0  10       16.58        0.64      6.95 o 
 -10   1  10        1.97       -4.00      8.36 o 
  -9   1  10       39.54       42.02      7.27 o 
  -8   1  10        5.75        0.05      3.35 o 
  -7   1  10       30.44       34.68      4.82 o 
  -6   1  10      116.57      105.10      6.28 o 
  -5   1  10      822.63      787.20     18.69 o 
  -4   1  10       19.59       27.02      2.65 o 
  -3   1  10      203.55      180.80      6.89 o 
  -2   1  10      701.79      653.80     18.29 o 
  -1   1  10      184.06      152.41      7.06 o 
   0   1  10       16.89       25.39      2.72 o 
   1   1  10     1317.94     1266.53     21.26 o 
   2   1  10      388.04      435.70     10.29 o 
   3   1  10        0.27       -2.24      2.24 o 
   4   1  10        8.86       11.48      4.30 o 
   5   1  10       99.72       97.87      5.48 o 
   6   1  10        2.50        5.32      3.76 o 
   7   1  10       23.27       27.10      7.55 o 
   8   1  10        1.41       -6.59      6.59 o 
  -9   2  10        9.80        9.23      6.67 o 
  -8   2  10      172.55      166.00     11.47 o 
  -7   2  10      367.06      385.34     13.77 o 
  -6   2  10        7.70       12.86      3.59 o 
  -5   2  10      364.28      356.51     13.84 o 
  -4   2  10       85.30       79.31      6.34 o 
  -3   2  10       15.87       27.38      4.38 o 
  -2   2  10      202.92      185.02      5.73 o 
  -1   2  10       33.03       37.36      1.86 o 
   0   2  10      922.35      925.37     15.52 o 
   1   2  10      397.68      374.60      8.79 o 
   2   2  10       95.61      103.21      7.42 o 
   3   2  10        0.98       -0.17      3.04 o 
   4   2  10       99.49       92.37      5.21 o 
   5   2  10        1.59       10.64      7.54 o 
   6   2  10        0.04       -3.46      3.61 o 
   7   2  10       10.01        7.58      4.90 o 
   8   2  10        6.10       13.27      7.60 o 
  -9   3  10       49.65       37.85     10.10 o 
  -8   3  10       22.61       25.25      8.57 o 
  -7   3  10      156.02      141.76      8.43 o 
  -6   3  10        0.94       -2.89      2.89 o 
  -5   3  10        1.39        3.63      5.35 o 
  -4   3  10      427.50      403.02     12.25 o 
  -3   3  10      174.06      189.31      7.68 o 
  -2   3  10      342.84      317.80      7.98 o 
  -1   3  10       12.64       15.28      1.82 o 
   0   3  10      304.49      307.17      7.57 o 
   1   3  10      864.45      846.45     18.10 o 
   2   3  10        9.97       21.03      5.20 o 
   3   3  10        5.71        0.54      1.85 o 
   4   3  10      577.96      591.65     15.90 o 
   5   3  10        2.64       -0.18      2.65 o 
   6   3  10       23.20       27.74      6.17 o 
   7   3  10       67.02       64.77     13.13 o 
   8   3  10        0.96       11.75      7.75 o 
  -9   4  10       10.90        3.90      7.67 o 
  -8   4  10       55.00       51.95      9.83 o 
  -7   4  10       33.67       42.24      5.49 o 
  -6   4  10      127.94      117.25      7.08 o 
  -5   4  10       49.73       54.73      4.88 o 
  -4   4  10       28.22       40.34      3.86 o 
  -3   4  10      371.32      395.52      9.58 o 
  -2   4  10       20.74       19.30      2.64 o 
  -1   4  10      526.85      544.51     11.71 o 
   0   4  10       95.67      104.28      5.02 o 
   1   4  10        8.30        3.11      2.30 o 
   2   4  10       14.52       24.82      3.74 o 
   3   4  10       18.44       23.17      3.28 o 
   4   4  10      145.87      139.21     10.03 o 
   5   4  10        0.20        0.32      3.60 o 
   6   4  10        0.03       -3.79      4.90 o 
   7   4  10       27.88       33.47      7.69 o 
   8   4  10        0.38       16.44      7.53 o 
  -8   5  10       21.60       23.11     10.09 o 
  -7   5  10        9.02        4.59      4.59 o 
  -6   5  10      278.12      272.46     12.17 o 
  -5   5  10        8.13       14.43      4.89 o 
  -4   5  10        5.64        6.95      2.69 o 
  -3   5  10       70.75       80.39      8.98 o 
  -2   5  10      226.08      226.19      7.56 o 
  -1   5  10       57.94       72.91      7.90 o 
   0   5  10      114.66      125.16      8.69 o 
   1   5  10      121.43      126.34      5.50 o 
   2   5  10     1298.90     1265.89     29.69 o 
   3   5  10       42.74       50.85      6.03 o 
   4   5  10      331.97      335.20     15.96 o 
   5   5  10       33.12       51.10      7.37 o 
   6   5  10       77.87       79.21      9.53 o 
   7   5  10       18.98       22.96      8.85 o 
  -8   6  10       10.48        9.22      9.34 o 
  -7   6  10      163.78      188.71     19.91 o 
  -6   6  10       33.05       44.75      6.02 o 
  -5   6  10       23.36       16.36      4.26 o 
  -4   6  10       82.05       67.62      6.36 o 
  -3   6  10       12.26       15.40      4.93 o 
  -2   6  10       70.07       66.44      5.32 o 
  -1   6  10      144.26      143.27      7.72 o 
   0   6  10      106.96       94.22      7.92 o 
   1   6  10        0.23       -1.33      2.72 o 
   2   6  10       64.51       54.19      5.39 o 
   3   6  10       31.03       44.91      6.36 o 
   4   6  10       94.90      101.02      9.56 o 
   5   6  10       10.24        9.22      5.46 o 
   6   6  10        4.41       12.88      6.34 o 
   7   6  10        7.40        4.22      8.57 o 
  -7   7  10       45.91       66.18     14.48 o 
  -6   7  10        1.58        6.38      6.22 o 
  -5   7  10       78.96       88.18      9.25 o 
  -4   7  10       11.75        8.93      3.70 o 
  -3   7  10       74.83       70.06      5.68 o 
  -2   7  10        2.38        3.35      2.91 o 
  -1   7  10        3.94        6.13      2.88 o 
   0   7  10        5.45        4.37      3.21 o 
   1   7  10      127.51      123.26      7.59 o 
   2   7  10      158.45      184.30     12.10 o 
   3   7  10        5.92        7.09      4.93 o 
   4   7  10        4.01        6.72      5.19 o 
   5   7  10        4.52        2.91      5.25 o 
   6   7  10        2.72        8.27      6.59 o 
  -6   8  10       45.51       53.22     10.60 o 
  -5   8  10       93.12       83.41     14.39 o 
  -4   8  10       60.76       50.01     13.35 o 
  -3   8  10        1.58        1.44      3.09 o 
  -2   8  10       45.51       49.51      6.31 o 
  -1   8  10      202.46      195.15     10.53 o 
   0   8  10        0.38        4.90      3.70 o 
   1   8  10        2.82        3.39      4.23 o 
   2   8  10        2.56        8.69      5.26 o 
   3   8  10      228.53      227.45     15.28 o 
   4   8  10       32.04       43.49      8.52 o 
   5   8  10        7.71       21.69      9.15 o 
  -4   9  10       28.13       11.38     16.91 o 
  -3   9  10       13.98       25.82      9.46 o 
  -2   9  10        2.35        5.91      4.90 o 
  -1   9  10       17.02       25.24     11.70 o 
   0   9  10        0.00        0.17      3.92 o 
   1   9  10      179.60      205.05     14.77 o 
   2   9  10      220.09      209.55     15.18 o 
   3   9  10       88.61       92.29     11.36 o 
  -9   1  11        1.27       -1.04      4.24 o 
  -8   1  11        0.03       -2.07      5.33 o 
  -7   1  11      151.13      155.08     10.18 o 
  -6   1  11        2.45       12.56      4.31 o 
  -5   1  11      486.92      481.52     17.43 o 
  -4   1  11      297.01      297.59     12.12 o 
  -3   1  11       74.49       96.07      6.74 o 
  -2   1  11     1426.76     1437.97     34.99 o 
  -1   1  11        6.81        9.51      2.48 o 
   0   1  11       43.55       54.20      3.80 o 
   1   1  11      263.28      254.44      7.29 o 
   2   1  11      204.46      204.53      8.42 o 
   3   1  11        7.82       14.46      3.13 o 
   4   1  11      278.94      275.60     14.99 o 
   5   1  11       23.49       32.72      4.96 o 
   6   1  11        4.55        0.65      3.40 o 
   7   1  11        3.11        9.00      5.70 o 
   8   1  11        3.24        4.74      6.70 o 
  -9   2  11       11.84       16.52      8.15 o 
  -8   2  11      343.67      314.56     15.77 o 
  -7   2  11      914.45      878.67     30.71 o 
  -6   2  11        8.67       18.56      9.75 o 
  -5   2  11        4.98       14.94      4.55 o 
  -4   2  11       62.57       60.68      4.18 o 
  -3   2  11       15.76       18.45      2.48 o 
  -2   2  11      239.33      236.33      9.28 o 
  -1   2  11      109.66       97.59      4.41 o 
   0   2  11      101.37       98.65      4.28 o 
   1   2  11       88.07       86.69      5.22 o 
   2   2  11       74.51       65.46      4.56 o 
   3   2  11       51.99       66.32      5.19 o 
   4   2  11       18.29       19.76      3.34 o 
   5   2  11       48.89       47.52      6.45 o 
   6   2  11      147.29      133.66     12.85 o 
   7   2  11       76.52       64.13      8.75 o 
   8   2  11       12.03        3.89      7.05 o 
  -9   3  11       33.89       41.63     10.65 o 
  -8   3  11        0.47        3.67      4.35 o 
  -7   3  11       19.85       22.25     11.24 o 
  -6   3  11      102.96       90.62      6.58 o 
  -5   3  11      290.65      249.33      9.92 o 
  -4   3  11        1.00       -1.23      2.59 o 
  -3   3  11        0.42        4.31      4.16 o 
  -2   3  11        5.25       16.87      3.14 o 
  -1   3  11        0.12       -0.13      2.07 o 
   0   3  11       45.57       50.10      3.31 o 
   1   3  11      663.31      657.47     14.46 o 
   2   3  11        0.68        1.45      2.71 o 
   3   3  11      113.35      109.29      5.22 o 
   4   3  11      234.78      227.39      9.81 o 
   5   3  11        5.29       36.47     16.34 o 
   6   3  11      220.46      234.13     14.20 o 
   7   3  11       26.25       41.63     18.58 o 
   8   3  11        4.40        9.90      9.05 o 
  -9   4  11        5.84       10.38      9.22 o 
  -8   4  11        4.00       14.69      8.45 o 
  -7   4  11        9.48        0.32      4.10 o 
  -6   4  11        2.02        1.94      4.49 o 
  -5   4  11        6.67        9.73      3.93 o 
  -4   4  11       73.56       69.61     11.01 o 
  -3   4  11       58.01       67.70      6.30 o 
  -2   4  11       13.53       17.48      3.92 o 
  -1   4  11       57.66       62.85      3.94 o 
   0   4  11        0.05       -2.03      2.04 o 
   1   4  11      204.35      192.46      6.57 o 
   2   4  11      198.59      212.93      8.61 o 
   3   4  11       21.07       31.65      5.59 o 
   4   4  11      999.23      954.43     31.83 o 
   5   4  11       62.22       60.39      7.91 o 
   6   4  11        0.08       -3.35      4.85 o 
   7   4  11        0.00       -5.36      5.95 o 
  -8   5  11        5.19        4.73      8.00 o 
  -7   5  11        8.39        4.57      5.92 o 
  -6   5  11      103.94      109.17      7.87 o 
  -5   5  11       55.77       57.23      6.51 o 
  -4   5  11       76.70       83.20      6.41 o 
  -3   5  11       57.78       55.20      4.15 o 
  -2   5  11       89.64       81.58      5.84 o 
  -1   5  11      158.17      158.18      6.33 o 
   0   5  11       11.15       18.10      3.27 o 
   1   5  11        5.75        2.68      2.20 o 
   2   5  11      338.11      342.18     12.62 o 
   3   5  11      121.69      118.82      9.20 o 
   4   5  11        0.01        0.94      3.78 o 
   5   5  11      126.63      118.69     12.63 o 
   6   5  11        3.85        3.64      6.93 o 
   7   5  11        0.37        4.64      6.83 o 
  -7   6  11        0.28        8.88      8.53 o 
  -6   6  11       17.55       11.36      4.67 o 
  -5   6  11       83.69       72.07      7.27 o 
  -4   6  11       82.48       80.79      6.82 o 
  -3   6  11        0.40        3.12      3.42 o 
  -2   6  11       58.33       65.36      4.84 o 
  -1   6  11       53.57       57.19      5.41 o 
   0   6  11      183.95      181.35     10.37 o 
   1   6  11        3.81        1.43      2.75 o 
   2   6  11       35.16       47.11      6.04 o 
   3   6  11      162.54      156.53     10.81 o 
   4   6  11       17.83       25.43     10.35 o 
   5   6  11       25.42       20.88      6.66 o 
   6   6  11        2.75        3.47      5.68 o 
  -7   7  11       29.43       55.91     31.10 o 
  -6   7  11        8.32       10.68      7.66 o 
  -5   7  11        1.59        8.87      4.64 o 
  -4   7  11       56.47       53.28     10.52 o 
  -3   7  11       31.82       23.11      5.41 o 
  -2   7  11        8.75        7.39      3.36 o 
  -1   7  11        4.18        6.64      3.72 o 
   0   7  11       88.72       73.21      6.83 o 
   1   7  11       13.04       16.21      4.43 o 
   2   7  11       17.38       11.44      5.10 o 
   3   7  11       32.49       37.71      7.62 o 
   4   7  11        0.11       -3.94      5.10 o 
   5   7  11        0.00       -0.20      4.67 o 
  -5   8  11       41.17       53.70     10.57 o 
  -4   8  11        0.75       -4.62      4.62 o 
  -3   8  11       16.01       24.60      6.34 o 
  -2   8  11        0.11       -2.12      3.92 o 
  -1   8  11       66.69       65.82      7.19 o 
   0   8  11       18.71        9.95      4.46 o 
   1   8  11       28.66       30.18      7.67 o 
   2   8  11        1.03        1.87      5.79 o 
   3   8  11       20.39       19.86      7.45 o 
   4   8  11       73.59       91.93     11.46 o 
  -4   9  11        4.37        0.35      6.90 o 
  -3   9  11      101.98       98.76     13.26 o 
  -2   9  11        6.69        7.99      6.40 o 
  -1   9  11        5.28       -0.68      3.98 o 
   0   9  11        7.22       -0.72      5.17 o 
   1   9  11        0.88        6.39      6.05 o 
   2   9  11        0.69        0.69      5.20 o 
  -9   0  12        0.21       -3.47      7.12 o 
  -8   0  12       21.75       22.13      8.44 o 
  -7   0  12       99.11      118.90     15.06 o 
  -6   0  12        0.87        5.55      5.56 o 
  -5   0  12     1270.36     1176.51     49.86 o 
  -4   0  12      616.12      594.22     28.56 o 
  -3   0  12     1483.93     1411.07     52.88 o 
  -2   0  12        0.00        5.84      4.86 o 
  -1   0  12        4.37        5.95      4.58 o 
   0   0  12      663.62      676.99     26.85 o 
   1   0  12      250.15      278.93     11.34 o 
   2   0  12       56.18       50.68      5.96 o 
   3   0  12       34.40       31.01      5.90 o 
   4   0  12      256.77      245.70     19.58 o 
   5   0  12        6.30       10.88      4.91 o 
   6   0  12        4.12       15.67     10.22 o 
   7   0  12       39.68       40.00     18.89 o 
   8   0  12       11.67       16.56     15.44 o 
  -9   1  12        2.20        2.47      4.95 o 
  -8   1  12        1.97       -2.25      4.33 o 
  -7   1  12        2.15        3.49      4.12 o 
  -6   1  12      479.93      453.56     18.79 o 
  -5   1  12      153.08      153.56      9.57 o 
  -4   1  12       14.75       22.58      6.27 o 
  -3   1  12      126.35      124.62      7.92 o 
  -2   1  12        1.09        1.74      3.13 o 
  -1   1  12      185.05      169.44      6.85 o 
   0   1  12        4.75        2.41      1.59 o 
   1   1  12      386.33      397.45      9.49 o 
   2   1  12      361.57      326.26      9.59 o 
   3   1  12        5.07        9.70      3.37 o 
   4   1  12      296.21      291.59     10.33 o 
   5   1  12       31.21       32.13      6.65 o 
   6   1  12       29.26       41.48      6.24 o 
   7   1  12       31.08       37.37     13.03 o 
   8   1  12       63.16       70.39     11.77 o 
  -9   2  12       22.29       40.63      9.79 o 
  -8   2  12        6.36        6.33      5.38 o 
  -7   2  12        4.48        0.50      3.79 o 
  -6   2  12      146.17      130.41      9.49 o 
  -5   2  12       15.81       12.11      4.38 o 
  -4   2  12       36.81       43.02      6.90 o 
  -3   2  12       68.25       53.31      6.91 o 
  -2   2  12      262.37      251.58      9.32 o 
  -1   2  12      205.35      213.97      8.99 o 
   0   2  12       46.87       46.97      6.20 o 
   1   2  12       38.28       34.98      3.19 o 
   2   2  12       96.64       90.60      4.86 o 
   3   2  12      154.62      148.26      6.39 o 
   4   2  12       70.57       81.79      7.69 o 
   5   2  12        0.02        4.55      3.68 o 
   6   2  12       24.22       21.24      5.23 o 
   7   2  12        0.03       -5.67      5.67 o 
   8   2  12        8.87        3.24      7.00 o 
  -9   3  12        8.51        8.87      7.23 o 
  -8   3  12       44.69       58.03     11.65 o 
  -7   3  12        0.58        0.07      3.80 o 
  -6   3  12      157.56      145.07     10.13 o 
  -5   3  12       20.84       15.84      4.76 o 
  -4   3  12        4.70       15.98      3.16 o 
  -3   3  12        0.76        1.33      2.06 o 
  -2   3  12      318.28      274.80      9.05 o 
  -1   3  12      120.85      129.09      5.87 o 
   0   3  12       95.99       90.05      4.83 o 
   1   3  12       18.44       29.76      4.01 o 
   2   3  12        1.31        3.95      3.09 o 
   3   3  12       10.09       10.76      3.30 o 
   4   3  12       26.44       23.51      8.01 o 
   5   3  12        0.31        5.63      5.06 o 
   6   3  12      384.15      330.36     19.18 o 
   7   3  12        2.47        8.43      6.25 o 
  -8   4  12        0.07        0.93      6.84 o 
  -7   4  12      168.02      142.16     11.51 o 
  -6   4  12       13.50       10.42      4.75 o 
  -5   4  12      300.04      255.53     10.92 o 
  -4   4  12       15.82       21.36      5.01 o 
  -3   4  12      618.31      541.77     20.11 o 
  -2   4  12       38.62       41.81      4.52 o 
  -1   4  12        8.32       15.47      2.62 o 
   0   4  12      161.18      149.81      6.11 o 
   1   4  12        6.47        5.00      2.59 o 
   2   4  12       36.02       48.91      5.26 o 
   3   4  12      126.34      114.75      6.78 o 
   4   4  12      400.30      397.96     19.35 o 
   5   4  12        9.70       15.96      5.64 o 
   6   4  12       25.45       22.63      6.91 o 
   7   4  12        5.82        7.83      6.25 o 
  -8   5  12        0.10       -4.52      8.03 o 
  -7   5  12        0.03        9.56      6.68 o 
  -6   5  12        8.56        1.00      4.23 o 
  -5   5  12       43.51       63.31      8.36 o 
  -4   5  12       51.34       63.26      6.48 o 
  -3   5  12      300.85      292.69     12.19 o 
  -2   5  12       85.54       82.16      6.07 o 
  -1   5  12        1.44        6.38      2.84 o 
   0   5  12        8.96        7.99      2.89 o 
   1   5  12      134.60      132.41      6.48 o 
   2   5  12      182.06      164.08     17.93 o 
   3   5  12      191.01      184.07     11.08 o 
   4   5  12        1.57        4.09      4.60 o 
   5   5  12       67.02       72.46     14.77 o 
   6   5  12        0.40        7.72      6.08 o 
  -7   6  12        0.01        8.66     18.98 o 
  -6   6  12       16.23       15.98      6.11 o 
  -5   6  12      158.30      158.14      9.88 o 
  -4   6  12        0.04        0.12      3.15 o 
  -3   6  12        7.63        8.13      4.06 o 
  -2   6  12       11.24       15.19      3.57 o 
  -1   6  12      186.36      181.16     10.21 o 
   0   6  12        9.24       11.73      3.74 o 
   1   6  12        1.60        5.44      3.47 o 
   2   6  12        1.51        1.23      3.57 o 
   3   6  12        5.67        9.61      5.83 o 
   4   6  12        0.24       -3.49      4.60 o 
   5   6  12        5.57       12.89      8.30 o 
   6   6  12       26.01       47.73      9.48 o 
  -6   7  12       14.17       23.17     10.53 o 
  -5   7  12       42.59       51.74      6.86 o 
  -4   7  12       21.28       12.91      4.71 o 
  -3   7  12        1.04        5.55      4.01 o 
  -2   7  12       13.23       57.40     13.57 o 
  -1   7  12        7.82        5.62      3.51 o 
   0   7  12        2.93        8.46      4.00 o 
   1   7  12       25.88       28.52      5.68 o 
   2   7  12       28.97       34.26      8.48 o 
   3   7  12        0.01        8.80      9.29 o 
   4   7  12       15.29       24.96      9.49 o 
   5   7  12       70.64       86.84     11.17 o 
  -5   8  12      108.21      122.90     19.85 o 
  -4   8  12       30.46       25.93     13.82 o 
  -3   8  12       95.66      119.60     14.71 o 
  -2   8  12       84.25       90.70     13.17 o 
  -1   8  12        3.25        0.19      5.32 o 
   0   8  12        5.02        7.95      4.74 o 
   1   8  12        8.65        3.40      4.74 o 
   2   8  12       27.83       35.00      7.58 o 
   3   8  12       85.78       75.60     10.21 o 
  -3   9  12       72.75       90.24     13.16 o 
  -2   9  12        5.56       17.97     11.15 o 
  -1   9  12        6.43        2.74      6.48 o 
   0   9  12       32.04       34.82     11.52 o 
   1   9  12       72.30       78.32     12.26 o 
  -9   1  13       24.18       25.55      8.19 o 
  -8   1  13       36.17       20.33      6.10 o 
  -7   1  13       40.25       51.76      7.21 o 
  -6   1  13      285.39      276.74     14.46 o 
  -5   1  13      714.35      688.45     24.39 o 
  -4   1  13      423.64      429.02     17.23 o 
  -3   1  13      273.25      276.96     13.42 o 
  -2   1  13      703.48      668.71     22.16 o 
  -1   1  13      281.04      289.69     12.63 o 
   0   1  13      131.44      130.75      4.54 o 
   1   1  13       28.26       32.49      3.10 o 
   2   1  13        0.72        1.90      2.45 o 
   3   1  13        4.22        7.32      3.19 o 
   4   1  13        0.82        4.41      3.10 o 
   5   1  13       65.99       65.20     10.61 o 
   6   1  13       52.76       51.28      7.82 o 
   7   1  13        0.74        4.98      8.72 o 
  -9   2  13       13.63       10.70      7.45 o 
  -8   2  13        0.68        6.24      5.02 o 
  -7   2  13       39.14       42.97      7.25 o 
  -6   2  13        0.90        8.98      4.74 o 
  -5   2  13       15.81       20.12      5.88 o 
  -4   2  13      147.99      135.44     11.69 o 
  -3   2  13      239.06      234.23     12.22 o 
  -2   2  13      290.03      259.85     12.29 o 
  -1   2  13       78.64       76.83      4.53 o 
   0   2  13        7.07        3.32      3.64 o 
   1   2  13        8.23       23.50      5.07 o 
   2   2  13        8.36       12.37      3.13 o 
   3   2  13        0.00       -1.44      2.56 o 
   4   2  13       10.38        8.90      5.21 o 
   5   2  13       47.07       53.32      6.10 o 
   6   2  13      208.61      221.28     14.13 o 
   7   2  13        2.21        2.45      6.50 o 
  -8   3  13        3.98        5.73      5.24 o 
  -7   3  13        0.48       -1.91      5.05 o 
  -6   3  13        7.05       27.26     12.25 o 
  -5   3  13       62.68       78.83     16.37 o 
  -4   3  13      214.21      200.47     12.22 o 
  -3   3  13      150.67      145.48     10.27 o 
  -2   3  13      188.59      181.15      7.11 o 
  -1   3  13       68.87       57.48      4.68 o 
   0   3  13       76.01       72.46      5.59 o 
   1   3  13       50.82       55.69      8.08 o 
   2   3  13       62.88       63.85      5.11 o 
   3   3  13        2.04        1.92      2.89 o 
   4   3  13       34.78       31.80      4.92 o 
   5   3  13       13.70       29.33     10.50 o 
   6   3  13       49.13       61.84      9.00 o 
   7   3  13       14.36       17.57      8.52 o 
  -8   4  13        0.32       14.75      7.78 o 
  -7   4  13       14.12       15.28      6.54 o 
  -6   4  13       16.79       19.81      5.77 o 
  -5   4  13      515.59      481.64     20.42 o 
  -4   4  13      124.97      118.73      7.43 o 
  -3   4  13       20.92       28.85      4.07 o 
  -2   4  13       73.68       64.58      5.06 o 
  -1   4  13       74.42       84.61      6.61 o 
   0   4  13        3.55        1.12      2.21 o 
   1   4  13        4.13        2.04      2.29 o 
   2   4  13       67.25       79.67      5.50 o 
   3   4  13       10.53        8.22      3.36 o 
   4   4  13      104.52      116.29     11.76 o 
   5   4  13       25.90       36.57      7.74 o 
   6   4  13       55.16       68.36     11.04 o 
  -8   5  13        0.78       10.35     13.03 o 
  -7   5  13        9.11        2.70      6.18 o 
  -6   5  13        1.44        4.10      4.85 o 
  -5   5  13       29.13       23.03      5.87 o 
  -4   5  13       21.71       12.48      4.22 o 
  -3   5  13      100.00       78.92      7.81 o 
  -2   5  13        1.93        3.49      3.01 o 
  -1   5  13        8.48       10.01      3.42 o 
   0   5  13       94.11       89.78     10.80 o 
   1   5  13        7.55       14.47      5.18 o 
   2   5  13       11.18       10.69      4.43 o 
   3   5  13       89.95       96.31      9.60 o 
   4   5  13        2.49       -4.83      4.83 o 
   5   5  13       29.99       31.83      9.76 o 
   6   5  13       21.94       11.13      6.57 o 
  -7   6  13        0.11       -3.76      8.13 o 
  -6   6  13        3.58        5.53      5.20 o 
  -5   6  13       67.93       74.80      9.33 o 
  -4   6  13      120.69      133.19      9.21 o 
  -3   6  13       55.71       64.67      7.66 o 
  -2   6  13        9.36        8.56      3.98 o 
  -1   6  13        3.27       11.60      7.48 o 
   0   6  13       57.16       47.90      5.70 o 
   1   6  13      132.10      139.83      9.29 o 
   2   6  13        1.17       11.16      5.07 o 
   3   6  13       14.79       11.97      5.43 o 
   4   6  13        0.79        1.97      4.66 o 
   5   6  13       20.93        9.26      6.20 o 
  -6   7  13       10.68       10.48      9.33 o 
  -5   7  13        1.50        5.77      5.82 o 
  -4   7  13       22.58       35.04      6.39 o 
  -3   7  13       24.49       26.38      5.75 o 
  -2   7  13       12.44       14.08      5.64 o 
  -1   7  13        6.66        7.17      4.81 o 
   0   7  13       61.52       64.88      6.80 o 
   1   7  13        3.72       -0.33      3.91 o 
   2   7  13       10.78       21.43      9.51 o 
   3   7  13        0.48        4.06      7.76 o 
   4   7  13        6.56        4.70      6.09 o 
  -4   8  13        4.81        7.59      8.58 o 
  -3   8  13        3.28        1.96      4.74 o 
  -2   8  13        0.05       -5.22      5.22 o 
  -1   8  13        5.79        1.85      5.30 o 
   0   8  13        6.07        6.36      5.96 o 
   1   8  13        2.69        1.71      5.53 o 
   2   8  13        6.60        5.05      6.82 o 
   3   8  13        6.30        5.30      7.15 o 
  -1   9  13       99.50      106.65     17.56 o 
  -9   0  14        2.56        4.05      9.19 o 
  -8   0  14        7.60       -5.62      7.33 o 
  -7   0  14       39.95       36.66     12.47 o 
  -6   0  14        6.01       13.51     10.09 o 
  -5   0  14      184.34      158.06     19.54 o 
  -4   0  14      673.46      632.36     34.68 o 
  -3   0  14     3588.11     3453.55    127.38 o 
  -2   0  14      222.74      237.30     48.92 o 
  -1   0  14       11.45       10.19      6.16 o 
   0   0  14       89.18      105.67     12.04 o 
   1   0  14       83.15       78.60      6.76 o 
   2   0  14        4.23        8.23      3.92 o 
   3   0  14       22.86       23.24      5.58 o 
   4   0  14       27.78       39.63     13.49 o 
   5   0  14       17.66       28.22      7.19 o 
   6   0  14        0.02        2.57      6.40 o 
   7   0  14        6.63        8.72     13.80 o 
  -9   1  14        4.85       -2.97      5.89 o 
  -8   1  14        0.26       -3.54      5.27 o 
  -7   1  14       36.80       48.92      8.49 o 
  -6   1  14        6.99        6.07      4.45 o 
  -5   1  14      335.93      332.71     15.68 o 
  -4   1  14      154.77      147.19      9.98 o 
  -3   1  14      235.65      240.36     19.10 o 
  -2   1  14      211.71      223.51     11.80 o 
  -1   1  14      739.47      737.54     24.51 o 
   0   1  14       11.47        5.46      3.81 o 
   1   1  14       94.14      102.82      7.00 o 
   2   1  14       12.76        7.04      2.85 o 
   3   1  14       73.49       69.24      5.24 o 
   4   1  14       28.32       34.81      4.79 o 
   5   1  14        9.66        7.90      4.16 o 
   6   1  14       13.16        1.49      3.95 o 
   7   1  14       27.62       29.46     13.88 o 
  -8   2  14       26.61       35.72      9.49 o 
  -7   2  14       18.05       18.97      6.04 o 
  -6   2  14        3.88        1.06      4.00 o 
  -5   2  14       91.83      106.85      8.98 o 
  -4   2  14        7.14       -0.76      4.02 o 
  -3   2  14        0.06       -3.65      3.96 o 
  -2   2  14      188.64      191.90     10.96 o 
  -1   2  14      226.54      207.74      7.67 o 
   0   2  14       22.79       28.56      3.85 o 
   1   2  14       98.79      114.62      5.98 o 
   2   2  14        7.90        3.11      2.83 o 
   3   2  14       19.40       26.19      3.98 o 
   4   2  14       24.04       29.38      6.67 o 
   5   2  14       13.24        8.34      3.59 o 
   6   2  14        1.02        0.79      4.70 o 
   7   2  14       27.32       52.49     19.10 o 
  -8   3  14        3.47        7.95      6.85 o 
  -7   3  14       56.83       63.86      9.11 o 
  -6   3  14       20.37       23.98      6.51 o 
  -5   3  14        5.23        2.75      4.10 o 
  -4   3  14        1.86        0.40      4.47 o 
  -3   3  14       27.68       37.27     11.44 o 
  -2   3  14        1.92        0.78      3.50 o 
  -1   3  14      310.12      257.12      9.54 o 
   0   3  14      199.28      190.68      8.73 o 
   1   3  14       85.20       83.45      5.14 o 
   2   3  14      158.19      119.36      6.37 o 
   3   3  14        2.14       11.67      7.21 o 
   4   3  14        0.36        0.25      3.55 o 
   5   3  14       48.53       38.30      7.66 o 
   6   3  14       36.89       25.65      9.20 o 
  -8   4  14        0.00        2.47      6.67 o 
  -7   4  14      106.72       90.51     10.49 o 
  -6   4  14        1.52        3.79      6.06 o 
  -5   4  14       38.25       49.20      7.35 o 
  -4   4  14      602.80      567.43     22.88 o 
  -3   4  14       98.97       77.70      8.35 o 
  -2   4  14      167.14      134.85      7.48 o 
  -1   4  14       28.69       30.35      4.16 o 
   0   4  14       55.52       65.97      5.87 o 
   1   4  14        8.82       14.97      3.31 o 
   2   4  14      120.15      115.04      7.05 o 
   3   4  14       74.91       69.62      7.69 o 
   4   4  14        9.52        5.96      5.65 o 
   5   4  14       10.51       17.16      7.93 o 
   6   4  14        0.94       -2.49      5.48 o 
  -7   5  14       17.04       11.48     10.74 o 
  -6   5  14       60.34       66.74      9.24 o 
  -5   5  14       17.01       17.78      6.62 o 
  -4   5  14        2.18        8.50      5.14 o 
  -3   5  14       33.62       45.76      6.03 o 
  -2   5  14        5.54       14.01      6.47 o 
  -1   5  14      154.23      140.28      8.49 o 
   0   5  14        4.63       14.09      3.81 o 
   1   5  14        4.06        5.42      3.76 o 
   2   5  14       14.43       21.56      4.78 o 
   3   5  14       48.89       66.77     11.43 o 
   4   5  14       32.90       34.18      8.05 o 
   5   5  14       14.97       20.96      7.60 o 
  -6   6  14       59.56       72.84     14.03 o 
  -5   6  14        0.06        3.38      5.45 o 
  -4   6  14        0.78        1.65      4.35 o 
  -3   6  14        0.58        3.52      3.98 o 
  -2   6  14        7.00        6.38      4.03 o 
  -1   6  14       26.56       33.60     10.19 o 
   0   6  14       11.20       10.02      4.66 o 
   1   6  14        8.04       11.27      4.03 o 
   2   6  14        1.55        2.83      5.77 o 
   3   6  14        0.11        7.98      5.32 o 
   4   6  14        7.16       12.79      7.12 o 
   5   6  14        4.68       11.71      6.87 o 
  -5   7  14        0.23        5.93      5.62 o 
  -4   7  14        5.25       -4.78      5.91 o 
  -3   7  14        3.13        2.66      4.20 o 
  -2   7  14        6.57        5.87      4.77 o 
  -1   7  14       22.44       40.39      7.01 o 
   0   7  14        9.61        9.82      5.60 o 
   1   7  14       22.21       24.06      8.30 o 
   2   7  14        0.02        1.23      5.48 o 
   3   7  14        1.99       -0.24      7.81 o 
  -3   8  14       39.59       40.55     10.70 o 
  -2   8  14        1.99        4.47      5.78 o 
  -1   8  14        4.15       12.92      6.00 o 
   0   8  14        2.65        6.09      6.98 o 
   1   8  14        1.27        4.36      6.56 o 
   2   8  14        1.01        2.04      6.25 o 
  -8   1  15       21.61       25.82      7.84 o 
  -7   1  15       86.75       97.64     15.33 o 
  -6   1  15        4.07       12.14      5.67 o 
  -5   1  15        2.76        5.35      4.54 o 
  -4   1  15       14.12       29.29      9.09 o 
  -3   1  15        3.13        1.52      3.72 o 
  -2   1  15      546.62      548.74     21.30 o 
  -1   1  15      151.89      162.74     10.55 o 
   0   1  15      228.96      239.33     12.65 o 
   1   1  15       10.92       18.68      3.03 o 
   2   1  15       76.00       76.68      5.74 o 
   3   1  15        4.50       18.74      5.34 o 
   4   1  15       21.89       19.86      4.97 o 
   5   1  15        4.12        3.94      3.90 o 
   6   1  15        0.03       -7.19      7.19 o 
  -8   2  15        7.65        4.48      5.57 o 
  -7   2  15        4.86        2.04      4.58 o 
  -6   2  15       18.77       17.01      6.09 o 
  -5   2  15        0.66        4.97      4.92 o 
  -4   2  15        0.21        4.31      4.36 o 
  -3   2  15       10.48       24.62      5.79 o 
  -2   2  15       25.74       37.84      7.17 o 
  -1   2  15      149.32      161.60     10.24 o 
   0   2  15      305.54      292.31     10.93 o 
   1   2  15      680.47      651.41     19.08 o 
   2   2  15       19.00       18.67      3.83 o 
   3   2  15       53.45       61.34      6.84 o 
   4   2  15       66.56       76.40      6.67 o 
   5   2  15        8.13        8.04      5.46 o 
   6   2  15        1.17        1.61      5.16 o 
  -8   3  15        4.57       -1.43      5.11 o 
  -7   3  15        1.93        9.96      5.86 o 
  -6   3  15       29.32       33.10      7.07 o 
  -5   3  15       74.24       75.05      8.82 o 
  -4   3  15        0.51        7.40      4.78 o 
  -3   3  15       20.58       29.90      7.45 o 
  -2   3  15      118.35      107.73      9.20 o 
  -1   3  15       89.68       74.07      7.56 o 
   0   3  15        9.89        9.59      3.33 o 
   1   3  15      177.81      180.68      8.74 o 
   2   3  15       11.35       17.07      4.03 o 
   3   3  15      121.29      118.70      7.63 o 
   4   3  15       14.21       11.33      5.60 o 
   5   3  15       11.66       21.74      6.62 o 
   6   3  15       87.96       86.35     11.28 o 
  -7   4  15       44.37       46.44      8.62 o 
  -6   4  15       10.38       26.46      6.84 o 
  -5   4  15       21.01       34.04      7.47 o 
  -4   4  15       23.25       22.39      6.21 o 
  -3   4  15       63.65       72.49      8.83 o 
  -2   4  15       23.09       22.49      5.60 o 
  -1   4  15       14.88        8.42      3.60 o 
   0   4  15        9.89       16.52      5.26 o 
   1   4  15       73.34       73.46      6.50 o 
   2   4  15        4.19        4.36      3.05 o 
   3   4  15       53.18       74.76     10.65 o 
   4   4  15       12.46        8.56      5.59 o 
   5   4  15       51.25       58.10      9.16 o 
  -7   5  15        0.86       -6.40      7.02 o 
  -6   5  15        6.18        7.58      6.06 o 
  -5   5  15        0.52        2.73      4.95 o 
  -4   5  15        9.65        5.17      4.94 o 
  -3   5  15      180.10      167.56     14.15 o 
  -2   5  15      118.94      111.83      8.00 o 
  -1   5  15        9.04       18.29      4.56 o 
   0   5  15       19.93       20.50      4.44 o 
   1   5  15        0.47        5.02      4.61 o 
   2   5  15        6.84       10.07      5.11 o 
   3   5  15        2.52        2.00      4.89 o 
   4   5  15        8.14        1.35      4.94 o 
   5   5  15        3.47       27.81     14.16 o 
  -6   6  15       16.52       10.05     11.07 o 
  -5   6  15       82.56       92.93     13.09 o 
  -4   6  15        3.82       -0.36      4.61 o 
  -3   6  15        7.44       10.03      5.53 o 
  -2   6  15        0.99       11.37      6.34 o 
  -1   6  15       67.39       58.73      7.71 o 
   0   6  15       15.19       14.17      5.41 o 
   1   6  15       35.13       35.59      7.08 o 
   2   6  15       24.97       31.25     17.86 o 
   3   6  15        0.71       -0.15      5.02 o 
   4   6  15        0.13        7.32      7.10 o 
  -4   7  15       17.53       12.89      6.84 o 
  -3   7  15       39.15       43.87     10.01 o 
  -2   7  15        4.24       11.55      7.47 o 
  -1   7  15       20.05       18.29      6.40 o 
   0   7  15       89.92       98.86      9.85 o 
   1   7  15       89.81       70.51     14.99 o 
   2   7  15       23.14       16.86     13.53 o 
   3   7  15        3.34       -0.64      6.10 o 
  -2   8  15       32.84       49.88     15.93 o 
  -1   8  15        1.23       -0.78      8.28 o 
   0   8  15       16.72       15.31     10.46 o 
  -8   0  16        1.89        3.50      7.94 o 
  -7   0  16        2.46        5.95      7.75 o 
  -6   0  16       26.37       21.37      8.84 o 
  -5   0  16       55.27       74.52     12.44 o 
  -4   0  16      149.23      156.43     15.42 o 
  -3   0  16      228.60      228.09     19.06 o 
  -2   0  16       71.31       70.43     11.29 o 
  -1   0  16       22.57       31.86     11.52 o 
   0   0  16       90.07       89.50     14.06 o 
   1   0  16      295.69      302.47     21.44 o 
   2   0  16        3.56       14.44      4.86 o 
   3   0  16       35.26       51.79      7.92 o 
   4   0  16        0.09       -3.95      5.22 o 
   5   0  16        3.26        5.50      6.94 o 
   6   0  16        1.28       21.19     10.71 o 
  -8   1  16        1.39        3.38      5.59 o 
  -7   1  16       17.12        4.99      5.68 o 
  -6   1  16        5.72        9.55      5.47 o 
  -5   1  16       91.54       80.86      9.27 o 
  -4   1  16       32.56       43.28      9.09 o 
  -3   1  16      189.00      185.72     11.72 o 
  -2   1  16        6.83       10.00      4.79 o 
  -1   1  16      788.09      765.52     28.77 o 
   0   1  16       58.72       74.15      8.01 o 
   1   1  16        0.18        3.01      4.14 o 
   2   1  16       84.29       73.70      5.67 o 
   3   1  16       33.97       43.67      4.97 o 
   4   1  16       18.14       25.23      6.93 o 
   5   1  16        0.45        8.98      7.33 o 
   6   1  16       11.08        0.98      4.90 o 
  -8   2  16       24.85       38.41     10.34 o 
  -7   2  16       23.06       30.91      7.91 o 
  -6   2  16       31.94       31.14      8.23 o 
  -5   2  16        0.97        2.11      4.36 o 
  -4   2  16       35.58       36.91      6.83 o 
  -3   2  16       97.75      100.17     14.10 o 
  -2   2  16      247.40      250.13     14.50 o 
  -1   2  16      112.44      103.21      9.20 o 
   0   2  16        2.27        4.68      6.58 o 
   1   2  16       93.43       99.68      7.23 o 
   2   2  16       11.72       13.14      5.17 o 
   3   2  16        3.74        1.36      2.80 o 
   4   2  16        1.12       -0.13      3.25 o 
   5   2  16        8.26        0.24      4.85 o 
   6   2  16        4.90       11.85      8.01 o 
  -7   3  16       11.47       18.74      7.10 o 
  -6   3  16        3.45       11.22      6.23 o 
  -5   3  16       87.48       89.89     10.26 o 
  -4   3  16        0.35       -4.81      4.81 o 
  -3   3  16       18.31       29.50      8.08 o 
  -2   3  16       70.45       64.66      8.34 o 
  -1   3  16       21.14       16.06      5.04 o 
   0   3  16       15.07       15.57      5.06 o 
   1   3  16      343.02      324.80     12.73 o 
   2   3  16      201.05      201.41     10.36 o 
   3   3  16       90.89       76.43      6.72 o 
   4   3  16       37.80       37.27     10.02 o 
   5   3  16        0.13       -5.58      5.58 o 
  -7   4  16        1.46        5.33      5.89 o 
  -6   4  16        0.01        1.53      4.89 o 
  -5   4  16        8.71       12.44      6.24 o 
  -4   4  16       13.47        8.17      5.44 o 
  -3   4  16       99.37      107.77     11.46 o 
  -2   4  16       44.99       53.18      9.38 o 
  -1   4  16        5.49        6.97      4.88 o 
   0   4  16       19.79       16.47      4.08 o 
   1   4  16       31.51       23.08      6.10 o 
   2   4  16       15.37       16.71      5.28 o 
   3   4  16       50.70       57.65      9.34 o 
   4   4  16       14.48       10.06      6.76 o 
   5   4  16        1.19       -1.93      6.06 o 
  -6   5  16        1.46        4.66      6.38 o 
  -5   5  16       12.64        9.36      5.87 o 
  -4   5  16       13.82       12.47      6.02 o 
  -3   5  16        8.98       15.19      6.54 o 
  -2   5  16       24.91       36.29      6.92 o 
  -1   5  16       23.16       22.50      6.34 o 
   0   5  16       72.03       65.28      6.63 o 
   1   5  16       18.29       19.35      5.74 o 
   2   5  16       10.12       21.73      7.22 o 
   3   5  16       82.58       74.53     11.03 o 
   4   5  16        2.70        8.27      6.90 o 
  -5   6  16        1.22       -4.20      6.31 o 
  -4   6  16        0.99       21.98     11.13 o 
  -3   6  16       75.68       74.16      9.63 o 
  -2   6  16       45.52       47.78      7.96 o 
  -1   6  16      157.75      150.30     15.24 o 
   0   6  16        2.77       12.02      5.77 o 
   1   6  16       89.30       79.93     16.81 o 
   2   6  16        1.80       -2.40      5.69 o 
   3   6  16       40.60       50.82     10.44 o 
  -3   7  16        0.36        3.68     10.24 o 
  -2   7  16       21.61       29.37      9.27 o 
  -1   7  16        0.01       -2.79     11.83 o 
   0   7  16        6.86       -5.66      8.63 o 
   1   7  16        0.77        1.28      5.87 o 
  -7   1  17      101.72      104.64     12.28 o 
  -6   1  17        0.34        1.46      4.64 o 
  -5   1  17        1.72        2.91      4.75 o 
  -4   1  17       29.89       48.37      7.82 o 
  -3   1  17        0.83        7.12      6.84 o 
  -2   1  17        0.54       -1.35      4.11 o 
  -1   1  17      167.43      157.05     11.62 o 
   0   1  17       35.08       46.96      7.39 o 
   1   1  17        7.49        9.47      5.22 o 
   2   1  17       19.60       22.45      6.28 o 
   3   1  17       38.54       51.74      6.92 o 
   4   1  17        3.69        0.99      3.34 o 
   5   1  17       19.41       15.83      9.09 o 
  -7   2  17       13.77       10.26      6.40 o 
  -6   2  17        1.66       23.83     13.71 o 
  -5   2  17       18.38       24.92      8.18 o 
  -4   2  17        4.17        5.82      5.04 o 
  -3   2  17        0.07        6.49      5.15 o 
  -2   2  17       62.56       76.55     14.36 o 
  -1   2  17      170.42      185.23     12.78 o 
   0   2  17      308.28      270.86     18.54 o 
   1   2  17      275.97      262.68     14.88 o 
   2   2  17      141.34      125.93     10.61 o 
   3   2  17       22.17       24.10      5.28 o 
   4   2  17       33.17       32.60     12.93 o 
   5   2  17        0.09        1.60      5.79 o 
  -7   3  17        2.82        6.14      6.31 o 
  -6   3  17       10.36       27.90     13.46 o 
  -5   3  17       12.14       10.36      5.93 o 
  -4   3  17        6.88        8.97      5.61 o 
  -3   3  17      142.00      141.14     11.52 o 
  -2   3  17       50.16       45.57      7.60 o 
  -1   3  17        7.08        7.81      5.60 o 
   0   3  17        5.63        0.44      3.82 o 
   1   3  17        0.11        6.10      4.58 o 
   2   3  17       50.65       55.68     11.18 o 
   3   3  17      152.04      155.79     13.91 o 
   4   3  17       42.63       50.36     10.01 o 
   5   3  17       26.44        2.93      6.67 o 
  -6   4  17        2.91        2.42      5.35 o 
  -5   4  17       12.38        3.49      6.50 o 
  -4   4  17       29.58       38.44      7.91 o 
  -3   4  17        8.51        9.53      5.96 o 
  -2   4  17       30.97       34.71      8.28 o 
  -1   4  17       78.47       82.13      9.35 o 
   0   4  17        5.14       10.81      5.09 o 
   1   4  17        5.64        7.13      5.30 o 
   2   4  17        0.43       -0.87      3.96 o 
   3   4  17       31.17       22.71     11.95 o 
   4   4  17        1.82       -4.42      7.29 o 
  -5   5  17       39.23       25.83      7.99 o 
  -4   5  17        0.67        5.41      5.65 o 
  -3   5  17        4.73        7.66      7.24 o 
  -2   5  17        2.06       -1.26      5.94 o 
  -1   5  17        5.10        2.29      4.54 o 
   0   5  17       20.01       25.28      9.72 o 
   1   5  17        0.07        5.52      6.47 o 
   2   5  17        4.59       -9.18      9.18 o 
   3   5  17        3.74        8.93      9.27 o 
  -4   6  17       14.94        8.75      6.39 o 
  -3   6  17       40.46       55.95      9.45 o 
  -2   6  17       12.53       21.40     11.47 o 
  -1   6  17       10.52       -3.84      6.21 o 
   0   6  17        0.37        5.40      6.23 o 
   1   6  17        1.57       12.72     11.82 o 
   2   6  17        0.92       -1.80      7.89 o 
  -1   7  17        7.10        6.48      9.49 o 
  -7   0  18       11.71       22.89     11.13 o 
  -6   0  18        1.49        5.65      8.11 o 
  -5   0  18       47.89       52.77     12.71 o 
  -4   0  18        7.93       20.02      9.16 o 
  -3   0  18       51.54       48.88     13.46 o 
  -2   0  18       52.33       84.60     14.45 o 
  -1   0  18        6.79        2.18      6.34 o 
   0   0  18       29.73       37.13     10.55 o 
   1   0  18        0.01        1.37      6.73 o 
   2   0  18        0.63        2.23      6.64 o 
   3   0  18        0.20        9.28      7.90 o 
   4   0  18      102.45       89.11     15.07 o 
  -7   1  18       63.46       75.18     11.03 o 
  -6   1  18       21.78       36.80     13.19 o 
  -5   1  18        1.75        6.92      6.31 o 
  -4   1  18        0.59        4.33      5.18 o 
  -3   1  18       49.80       53.50      8.19 o 
  -2   1  18       41.45       36.57      7.36 o 
  -1   1  18        6.98       13.09      5.90 o 
   0   1  18       39.60       57.67      8.48 o 
   1   1  18        1.64       10.76      6.35 o 
   2   1  18      130.09      112.98     12.06 o 
   3   1  18        1.16       -1.82      5.26 o 
   4   1  18       15.02       14.31      7.41 o 
  -6   2  18       75.55       80.75     11.16 o 
  -5   2  18      127.88      154.44     13.19 o 
  -4   2  18       39.16       62.87      9.08 o 
  -3   2  18       13.82        8.36      5.87 o 
  -2   2  18       41.16       55.58     10.49 o 
  -1   2  18       40.46       56.95     12.63 o 
   0   2  18       19.07       23.47      6.76 o 
   1   2  18       33.16       47.90      7.89 o 
   2   2  18        1.91        0.19      5.63 o 
   3   2  18        3.36        3.70      4.94 o 
   4   2  18        1.03      -11.52     13.50 o 
  -6   3  18        0.38        4.13      6.13 o 
  -5   3  18      109.45      118.67     12.13 o 
  -4   3  18       14.70       21.58      7.09 o 
  -3   3  18        7.97        4.22      5.42 o 
  -2   3  18        0.00        7.83      5.79 o 
  -1   3  18       10.97       17.14      6.17 o 
   0   3  18        5.49        7.70      5.41 o 
   1   3  18        0.01       -1.69      4.28 o 
   2   3  18       37.19       25.03      6.94 o 
   3   3  18       79.14       89.63     16.38 o 
   4   3  18       74.23       78.95     29.29 o 
  -5   4  18        0.90       -1.10      5.13 o 
  -4   4  18       76.17       85.44     12.84 o 
  -3   4  18        1.54        5.38      5.52 o 
  -2   4  18        8.12        6.46      5.94 o 
  -1   4  18       31.40       28.89      7.20 o 
   0   4  18        1.76       -2.59      5.06 o 
   1   4  18        4.75       13.85     10.30 o 
   2   4  18        0.73        5.20     12.38 o 
   3   4  18       22.10       -6.88      9.06 o 
  -4   5  18        0.42        2.23      6.10 o 
  -3   5  18       38.45       38.96      9.19 o 
  -2   5  18        0.00        2.21      4.97 o 
  -1   5  18       44.01       71.92     11.84 o 
   0   5  18        0.81        6.12      6.42 o 
   1   5  18       11.85       20.83     10.65 o 
   2   5  18        1.69       -5.57      7.39 o 
  -3   6  18        0.82        5.04      8.19 o 
  -2   6  18        1.93       14.75      8.92 o 
  -1   6  18       15.55       18.24      8.45 o 
   0   6  18       13.61        9.76     10.09 o 
  -6   1  19        1.57       -6.69      6.69 o 
  -5   1  19        7.88        6.28      5.91 o 
  -4   1  19       17.01       37.76      8.00 o 
  -3   1  19       62.09       70.12      9.59 o 
  -2   1  19        5.65       14.47      6.39 o 
  -1   1  19        1.86        0.74      4.48 o 
   0   1  19        0.08        5.97      5.53 o 
   1   1  19       73.29       86.23     10.95 o 
   2   1  19       23.97       18.06      7.20 o 
   3   1  19       12.84       16.58      7.52 o 
   4   1  19       14.13        5.81     11.73 o 
  -6   2  19        1.68       12.03      8.91 o 
  -5   2  19        3.80        4.32      5.68 o 
  -4   2  19        4.60        7.94      6.09 o 
  -3   2  19        1.37       -5.60      5.60 o 
  -2   2  19       13.12       16.09      6.47 o 
  -1   2  19       64.04       48.72      8.68 o 
   0   2  19       31.76       38.17      9.19 o 
   1   2  19       54.19       71.61      9.71 o 
   2   2  19       14.14        8.59      6.19 o 
   3   2  19       29.85       24.41     11.18 o 
  -5   3  19       54.73       76.90     11.59 o 
  -4   3  19       18.57       22.52      8.10 o 
  -3   3  19       15.23       10.54      6.31 o 
  -2   3  19        0.23        5.79      5.77 o 
  -1   3  19       19.74       38.27      7.89 o 
   0   3  19        0.37       -2.23      4.81 o 
   1   3  19       41.61       61.14      9.00 o 
   2   3  19       10.85        5.14      8.50 o 
   3   3  19       34.59       28.83     20.62 o 
  -4   4  19       38.15       49.67     10.14 o 
  -3   4  19        1.05       -1.29      5.40 o 
  -2   4  19        0.02        7.93      8.54 o 
  -1   4  19       14.21       17.58      7.25 o 
   0   4  19        2.48        2.40      6.05 o 
   1   4  19       39.32       28.74      8.93 o 
   2   4  19       79.33       49.95     14.21 o 
  -3   5  19        6.13        5.00      6.47 o 
  -2   5  19        0.74        8.69      7.71 o 
  -1   5  19        0.06        3.58      6.50 o 
   0   5  19        3.93        3.91      6.45 o 
   1   5  19        0.56        3.06      8.60 o 
  -5   0  20       44.99       31.03     13.52 o 
  -4   0  20        1.41       -5.64      8.39 o 
  -3   0  20       20.14       28.85     11.40 o 
  -2   0  20       23.02       26.25     10.98 o 
  -1   0  20       79.23      103.09     16.53 o 
   0   0  20       71.31       83.53     15.52 o 
   1   0  20       12.26       11.50      9.30 o 
   2   0  20       34.62       26.98     11.77 o 
   3   0  20        6.69       22.48     15.75 o 
  -5   1  20        0.09        5.29      6.17 o 
  -4   1  20       56.16       80.19     15.94 o 
  -3   1  20       31.89       58.86      9.72 o 
  -2   1  20        7.68       -0.20      6.60 o 
  -1   1  20       28.33       41.72      8.66 o 
   0   1  20        0.05        0.96      4.97 o 
   1   1  20        6.91       13.60      7.54 o 
   2   1  20        0.01        3.58      6.47 o 
   3   1  20        4.63       -2.65      8.83 o 
  -5   2  20      102.96      111.06     13.07 o 
  -4   2  20        4.36        4.05      5.96 o 
  -3   2  20       62.08       70.67     10.59 o 
  -2   2  20        2.54        1.75      5.14 o 
  -1   2  20       11.56       15.84     13.14 o 
   0   2  20       10.98        2.86      5.51 o 
   1   2  20        7.40        4.08      5.91 o 
   2   2  20        4.96       -0.86      6.87 o 
  -4   3  20        3.20        3.70      6.15 o 
  -3   3  20      126.17      138.40     14.56 o 
  -2   3  20       26.70       23.18      7.96 o 
  -1   3  20        3.13        5.59      6.26 o 
   0   3  20        0.01        7.03      6.63 o 
   1   3  20        0.03       -0.36      6.15 o 
   2   3  20       11.94        8.99      9.97 o 
  -3   4  20       30.80       47.90     10.47 o 
  -2   4  20        0.24        4.14      8.69 o 
  -1   4  20       24.40        8.10      7.87 o 
   0   4  20        0.95        1.35      6.02 o 
  -4   1  21        1.28        0.83      5.56 o 
  -3   1  21      110.44      132.80     14.01 o 
  -2   1  21       22.94       44.34     17.00 o 
  -1   1  21        0.04       12.29      8.79 o 
   0   1  21       16.96       16.56      8.01 o 
   1   1  21        8.11        8.82      7.17 o 
  -3   2  21        2.01       11.34      7.20 o 
  -2   2  21        0.91        7.44      6.60 o 
  -1   2  21       18.96       29.87     13.41 o 
   0   2  21        4.40        2.74      6.22 o 
   1   2  21        0.09        7.63      7.78 o 
  -2   3  21        0.43       -3.63      6.18 o 
  -1   3  21       14.24        6.45      6.43 o 
                                                 
